# Supplementary material for: Di-μ-bromido-bis­[benz­yl(diethyl ether)magnesium]
Source: Acta Crystallogr Sect E Struct Rep Online. 2012 Jun 20;68(Pt 7):m942. doi: 10.1107/S1600536812025445 (PMC3393201; doi:10.1107/S1600536812025445)
Supplement: Supplementary file 1 [file e-68-0m942-sup1.cif]

##############################################################################
#                                                                            #
# This CIF contains the data in a paper accepted for publication in          #
# Acta Crystallographica Section E. It conforms to the requirements of       #
# Notes for Authors for Acta Crystallographica Section E, and has been       #
# peer reviewed under the auspices of the IUCr Commission on Journals.       #
#                                                                            #
# Full details of the Crystallographic Information File format               #
# are given in the paper "The Crystallographic Information File (CIF):       #
# a New Standard Archive File for Crystallography" by S. R. Hall, F. H.      #
# Allen and I. D. Brown [Acta Cryst. (1991), A47, 655-685].                  #
#                                                                            #
# The current version of the core CIF dictionary is obtainable from          #
# ftp://ftp.iucr.org/pub/cif_core.dic.                                       #
#                                                                            #
# Software is freely available for graphical display of the structure(s)     #
# in this CIF. For information consult the CIF software page                 #
# http://www.iucr.org/resources/cif/software.                                #
#                                                                            #
# This file may be used for bona fide research purposes within the           #
# scientific community so long as proper attribution is given to the journal # 
# article from which it was obtained.                                        #
#                                                                            #
##############################################################################
data_global
_audit_creation_method     'form.cif (version 2.0)'
_journal_data_validation_number     ?
_journal_date_recd_electronic     2012-06-01
_journal_date_accepted     2012-06-05
_journal_name_full     'Acta Crystallographica, Section E'
_journal_year     2012
_journal_volume     68
_journal_issue      7
_journal_page_first     m942
_journal_page_last     m942
_journal_paper_category     QM
_journal_paper_doi     10.1107/S1600536812025445
_journal_coeditor_code     KP2423
_publ_contact_author
;
Gregory S. Girolami
University of Illinois at Urbana-Champaign
Department of Chemistry, Box 4-6
600 South Mathews
Urbana, Illinois  61801
USA
;
_publ_contact_author_email     girolami@scs.illinois.edu
_publ_contact_author_fax     '1  217 333 2685'
_publ_contact_author_phone     '1  217 333 2729'
_publ_section_title
;
Di-\m-bromido-bis[benzyl(diethyl ether)magnesium]
;
loop_
    _publ_author_name
    _publ_author_address
    'Nesbit, Mark A.'
;
University of Illinois at Urbana-Champaign
School of Chemical Sciences
600 South Mathews Avenue
Urbana, Illinois  61801
USA
;
    'Gray, Danielle L.'
;
University of Illinois at Urbana-Champaign
School of Chemical Sciences
600 South Mathews Avenue
Urbana, Illinois  61801
USA
;
    'Girolami, Gregory S.'
;
University of Illinois at Urbana-Champaign
School of Chemical Sciences
600 South Mathews Avenue
Urbana, Illinois  61801
USA
;
_publ_section_synopsis     .
data_I
_chemical_name_systematic
;
Di-\m-bromido-bis[benzyl(diethyl ether)magnesium]
;
_chemical_name_common     ?
_chemical_formula_moiety     'C22 H34 Br2 Mg2 O2 '
_chemical_formula_sum     'C22 H34 Br2 Mg2 O2'
_chemical_formula_structural     ?
_chemical_formula_analytical     ?
_chemical_formula_iupac     '[Mg2 Br2 (C7 H7)2 (C4 H10 O)2]'
_chemical_formula_weight     538.93
_chemical_melting_point     ?
_symmetry_cell_setting     monoclinic
_symmetry_space_group_name_H-M     'P 21/c  '
_symmetry_space_group_name_Hall     '-P 2ybc'
loop_
    _symmetry_equiv_pos_as_xyz
    'x, y, z'
    '-x, y+1/2, -z+1/2'
    '-x, -y, -z'
    'x, -y-1/2, z-1/2'
_cell_length_a     8.0657(4)
_cell_length_b     12.4288(6)
_cell_length_c     13.1840(6)
_cell_angle_alpha     90.00
_cell_angle_beta     96.370(3)
_cell_angle_gamma     90.00
_cell_volume     1313.50(11)
_cell_formula_units_Z     2
_cell_measurement_reflns_used     5006
_cell_measurement_theta_min     2.26
_cell_measurement_theta_max     23.51
_cell_measurement_temperature     193(2)
_exptl_crystal_description     'prism'
_exptl_crystal_colour     'colourless'
_exptl_crystal_size_max     0.377
_exptl_crystal_size_mid     0.272
_exptl_crystal_size_min     0.226
_exptl_crystal_density_diffrn     1.363
_exptl_crystal_density_meas     ?
_exptl_crystal_density_method     'not measured'
_exptl_crystal_F_000     552
loop_
    _exptl_crystal_face_index_h
    _exptl_crystal_face_index_k
    _exptl_crystal_face_index_l
    _exptl_crystal_face_perp_dist
    0.00 2.00 -3.00 0.1170
    0.00 0.00 1.00 0.1820
    0.00 1.00 3.00 0.1760
    0.00 -1.00 -3.00 0.1800
    2.00 3.00 -2.00 0.1070
    2.00 1.00 1.00 0.0850
    -3.00 3.00 -1.00 0.1180
    0.00 -3.00 1.00 0.1080
    1.00 -2.00 -3.00 0.1780
    2.00 -2.00 -3.00 0.1470
    -2.00 -1.00 2.00 0.1290
    -2.00 2.00 3.00 0.1590
    -3.00 1.00 0.00 0.0900
    -3.00 -1.00 0.00 0.0920
    2.00 -3.00 3.00 0.1240
    0.00 1.00 0.00 0.1510
    -2.00 3.00 -3.00 0.1110
    1.00 1.00 -3.00 0.1240
    2.00 -3.00 0.00 0.1210
    1.00 2.00 3.00 0.1590
_exptl_absorpt_coefficient_mu     3.147
_exptl_absorpt_correction_type     integration
_exptl_absorpt_process_details     '(SADABS; Bruker, 2007)'
_exptl_absorpt_correction_T_min     0.4402
_exptl_absorpt_correction_T_max     0.6346
_exptl_special_details
;
One distinct cell was identified using <i>APEX2</i> (Bruker, 2010). Ten frame
series were integrated and filtered for statistical outliers using
<i>SAINT</i> (Bruker, 2005) then corrected for absorption by integration using
<i>SHELXTL</i>/<i>XPREP</i> V2005/2 (Bruker, 2005) before using <i>SADABS</i>
(Bruker, 2005) to sort, merge, and scale the combined data. No decay
correction was applied.
;
_diffrn_ambient_temperature     193(2)
_diffrn_radiation_type     'MoK\a'
_diffrn_radiation_wavelength     0.71073
_diffrn_radiation_source     'normal-focus sealed tube'
_diffrn_radiation_monochromator     'graphite'
_diffrn_measurement_device_type     ?
_diffrn_measurement_device     'Bruker Platform APEXII CCD'
_diffrn_measurement_method     'profile data from \f and \w scans'
_diffrn_detector_area_resol_mean     ?
_diffrn_reflns_number     22801
_diffrn_reflns_av_R_equivalents     0.0781
_diffrn_reflns_av_sigmaI/netI     0.0449
_diffrn_reflns_theta_min     2.26
_diffrn_reflns_theta_max     25.31
_diffrn_reflns_theta_full     25.31
_diffrn_measured_fraction_theta_max     0.998
_diffrn_measured_fraction_theta_full     0.998
_diffrn_reflns_limit_h_min     -9
_diffrn_reflns_limit_h_max     9
_diffrn_reflns_limit_k_min     -14
_diffrn_reflns_limit_k_max     14
_diffrn_reflns_limit_l_min     -15
_diffrn_reflns_limit_l_max     15
_diffrn_standards_number     ?
_diffrn_standards_interval_time     ?
_diffrn_standards_decay_%     ?
_refine_special_details
;
The structure was phased by direct methods (Sheldrick, 2008). The
systematic conditions
suggested the unambiguous space group. The space group choice was confirmed by
successful convergence of the full-matrix least-squares refinement on
<i>F</i>^2^. The highest peaks in the final difference Fourier map were in the
vicinity of atom Br1; the final map had no other significant features. A final
analysis of variance between observed and calculated structure factors showed
little dependence on amplitude or resolution.
;
_reflns_number_total     2396
_reflns_number_gt     1808
_reflns_threshold_expression     'I>2\s(I) '
_refine_ls_structure_factor_coef     Fsqd
_refine_ls_matrix_type     full
_refine_ls_R_factor_all     0.0519
_refine_ls_R_factor_gt     0.0313
_refine_ls_wR_factor_gt     0.0663
_refine_ls_wR_factor_ref     0.0726
_refine_ls_goodness_of_fit_ref     1.043
_refine_ls_restrained_S_all     1.043
_refine_ls_number_reflns     2396
_refine_ls_number_parameters     129
_refine_ls_number_restraints     0
_refine_ls_hydrogen_treatment     noref
_refine_ls_weighting_scheme     calc
_refine_ls_weighting_details
         'calc w=1/[\s^2^(Fo^2^)+(0.0305P)^2^+0.0177P] where P=(Fo^2^+2Fc^2^)/3'
_atom_sites_solution_hydrogens     geom
_atom_sites_solution_primary     direct
_atom_sites_solution_secondary     difmap
_refine_ls_shift/su_max     0.001
_refine_ls_shift/su_mean     0.000
_refine_diff_density_max     0.421
_refine_diff_density_min     -0.357
_refine_ls_extinction_method     none
_refine_ls_extinction_coef     ?
_refine_ls_abs_structure_details     ?
loop_
    _atom_type_symbol
    _atom_type_description
    _atom_type_scat_dispersion_real
    _atom_type_scat_dispersion_imag
    _atom_type_scat_source
    'C' 'C' 0.0033 0.0016
                         'International Tables Vol C Tables 4.2.6.8 and 6.1.1.4'
    'H' 'H' 0.0000 0.0000
                         'International Tables Vol C Tables 4.2.6.8 and 6.1.1.4'
    'O' 'O' 0.0106 0.0060
                         'International Tables Vol C Tables 4.2.6.8 and 6.1.1.4'
    'Mg' 'Mg' 0.0486 0.0363
                         'International Tables Vol C Tables 4.2.6.8 and 6.1.1.4'
    'Br' 'Br' -0.2901 2.4595
                         'International Tables Vol C Tables 4.2.6.8 and 6.1.1.4'
_computing_data_collection     'APEX2 (Bruker, 2010)'
_computing_cell_refinement     'SAINT (Bruker, 2005)'
_computing_data_reduction
;
SAINT  and XPREP  (Bruker, 2005)
;
_computing_structure_solution     'SHELXTL  (Sheldrick, 2008)'
_computing_structure_refinement     'SHELXTL (Sheldrick, 2008)'
_computing_molecular_graphics
;
SHELXTL (Sheldrick, 2008)
;
_computing_publication_material     'XCIF  (Bruker, 2005)'
loop_
    _atom_site_type_symbol
    _atom_site_label
    _atom_site_fract_x
    _atom_site_fract_y
    _atom_site_fract_z
    _atom_site_U_iso_or_equiv
    _atom_site_adp_type
    _atom_site_calc_flag
    _atom_site_refinement_flags
    _atom_site_occupancy
    _atom_site_symmetry_multiplicity
    _atom_site_disorder_assembly
    _atom_site_disorder_group
    Mg Mg1 1.18152(11) 0.47556(7) 0.08013(7) 0.0396(2) Uani d . 1 1 . .
    Br Br1 0.89572(3) 0.55206(2) 0.11052(2) 0.05037(13) Uani d . 1 1 . .
    O O1 1.1776(2) 0.32859(13) 0.14171(14) 0.0459(5) Uani d . 1 1 . .
    C C1 1.3770(3) 0.6793(2) 0.0998(2) 0.0396(7) Uani d . 1 1 . .
    C C2 1.4242(4) 0.7119(2) 0.0058(2) 0.0521(8) Uani d . 1 1 . .
    H H2 1.4702 0.6604 -0.0364 0.063 Uiso calc R 1 1 . .
    C C3 1.4058(4) 0.8173(3) -0.0276(3) 0.0655(10) Uani d . 1 1 . .
    H H3 1.4394 0.8370 -0.0919 0.079 Uiso calc R 1 1 . .
    C C4 1.3403(4) 0.8927(3) 0.0310(3) 0.0712(10) Uani d . 1 1 . .
    H H4 1.3288 0.9651 0.0080 0.085 Uiso calc R 1 1 . .
    C C5 1.2908(4) 0.8638(2) 0.1233(3) 0.0624(9) Uani d . 1 1 . .
    H H5 1.2448 0.9164 0.1644 0.075 Uiso calc R 1 1 . .
    C C6 1.3072(3) 0.7593(2) 0.1567(2) 0.0488(7) Uani d . 1 1 . .
    H H6 1.2702 0.7407 0.2203 0.059 Uiso calc R 1 1 . .
    C C7 1.3934(3) 0.56671(19) 0.1365(2) 0.0468(7) Uani d . 1 1 . .
    H H7A 1.4057 0.5658 0.2120 0.056 Uiso calc R 1 1 . .
    H H7B 1.4947 0.5340 0.1134 0.056 Uiso calc R 1 1 . .
    C C8 1.0390(4) 0.2534(2) 0.1235(2) 0.0545(8) Uani d . 1 1 . .
    H H8A 0.9597 0.2804 0.0665 0.065 Uiso calc R 1 1 . .
    H H8B 0.9794 0.2499 0.1852 0.065 Uiso calc R 1 1 . .
    C C9 1.0940(4) 0.1444(2) 0.0986(2) 0.0708(10) Uani d . 1 1 . .
    H H9A 0.9964 0.0977 0.0838 0.106 Uiso calc R 1 1 . .
    H H9B 1.1665 0.1153 0.1567 0.106 Uiso calc R 1 1 . .
    H H9C 1.1557 0.1477 0.0387 0.106 Uiso calc R 1 1 . .
    C C10 1.2862(4) 0.3105(2) 0.2361(2) 0.0547(8) Uani d . 1 1 . .
    H H10A 1.3958 0.3446 0.2307 0.066 Uiso calc R 1 1 . .
    H H10B 1.3047 0.2322 0.2457 0.066 Uiso calc R 1 1 . .
    C C11 1.2145(4) 0.3549(3) 0.3267(2) 0.0777(10) Uani d . 1 1 . .
    H H11A 1.2928 0.3431 0.3880 0.117 Uiso calc R 1 1 . .
    H H11B 1.1088 0.3187 0.3345 0.117 Uiso calc R 1 1 . .
    H H11C 1.1948 0.4323 0.3173 0.117 Uiso calc R 1 1 . .
loop_
    _atom_site_aniso_label
    _atom_site_aniso_U_11
    _atom_site_aniso_U_22
    _atom_site_aniso_U_33
    _atom_site_aniso_U_12
    _atom_site_aniso_U_13
    _atom_site_aniso_U_23
    Mg1 0.0341(5) 0.0340(5) 0.0493(6) 0.0000(4) -0.0015(4) 0.0023(4)
    Br1 0.0424(2) 0.0587(2) 0.0502(2) 0.00999(14) 0.00602(14) -0.00680(14)
    O1 0.0356(11) 0.0375(10) 0.0617(12) -0.0040(8) -0.0073(9) 0.0111(9)
    C1 0.0255(16) 0.0405(16) 0.0514(18) -0.0041(12) -0.0023(13) -0.0063(13)
    C2 0.0464(19) 0.0541(19) 0.056(2) -0.0063(15) 0.0071(16) -0.0068(15)
    C3 0.059(2) 0.069(2) 0.069(2) -0.0160(18) 0.0071(19) 0.0179(18)
    C4 0.059(2) 0.042(2) 0.109(3) -0.0042(17) -0.005(2) 0.015(2)
    C5 0.050(2) 0.0429(19) 0.093(3) 0.0043(16) 0.0063(19) -0.0131(18)
    C6 0.0376(18) 0.0501(18) 0.0593(19) -0.0034(14) 0.0081(15) -0.0048(14)
    C7 0.0356(17) 0.0392(16) 0.064(2) -0.0012(13) -0.0001(14) 0.0002(13)
    C8 0.0441(18) 0.0441(17) 0.074(2) -0.0092(15) 0.0004(16) 0.0044(15)
    C9 0.093(3) 0.0498(19) 0.068(2) -0.0076(19) 0.001(2) -0.0049(16)
    C10 0.0472(19) 0.0471(18) 0.065(2) 0.0049(14) -0.0134(17) 0.0164(15)
    C11 0.087(3) 0.085(3) 0.060(2) 0.004(2) 0.002(2) 0.0078(19)
_geom_special_details
;
All e.s.d.'s (except the e.s.d. in the dihedral angle between two l.s. planes)
are estimated using the full covariance matrix. The cell e.s.d.'s are taken
into account individually in the estimation of e.s.d.'s in distances, angles
and torsion angles; correlations between e.s.d.'s in cell parameters are only
used when they are defined by crystal symmetry. An approximate (isotropic)
treatment of cell e.s.d.'s is used for estimating e.s.d.'s involving l.s.
planes.
;
loop_
    _geom_bond_atom_site_label_1
    _geom_bond_atom_site_label_2
    _geom_bond_site_symmetry_2
    _geom_bond_distance
    _geom_bond_publ_flag
    Mg1 O1 . 2.0006(18) y
    Mg1 C7 . 2.115(3) y
    Mg1 Br1 3_765 2.5448(9) y
    Mg1 Br1 . 2.5659(9) y
    Mg1 Mg1 3_765 3.4690(17) ?
    Br1 Mg1 3_765 2.5448(9) ?
    O1 C8 . 1.456(3) ?
    O1 C10 . 1.458(3) ?
    C1 C2 . 1.396(4) ?
    C1 C6 . 1.401(3) ?
    C1 C7 . 1.482(3) ?
    C2 C3 . 1.385(4) ?
    C2 H2 . 0.9500 ?
    C3 C4 . 1.358(4) ?
    C3 H3 . 0.9500 ?
    C4 C5 . 1.371(4) ?
    C4 H4 . 0.9500 ?
    C5 C6 . 1.373(4) ?
    C5 H5 . 0.9500 ?
    C6 H6 . 0.9500 ?
    C7 H7A . 0.9900 ?
    C7 H7B . 0.9900 ?
    C8 C9 . 1.474(4) ?
    C8 H8A . 0.9900 ?
    C8 H8B . 0.9900 ?
    C9 H9A . 0.9800 ?
    C9 H9B . 0.9800 ?
    C9 H9C . 0.9800 ?
    C10 C11 . 1.490(4) ?
    C10 H10A . 0.9900 ?
    C10 H10B . 0.9900 ?
    C11 H11A . 0.9800 ?
    C11 H11B . 0.9800 ?
    C11 H11C . 0.9800 ?
loop_
    _geom_angle_atom_site_label_1
    _geom_angle_atom_site_label_2
    _geom_angle_atom_site_label_3
    _geom_angle_site_symmetry_1
    _geom_angle_site_symmetry_3
    _geom_angle
    _geom_angle_publ_flag
    O1 Mg1 C7 . . 113.26(9) ?
    O1 Mg1 Br1 . 3_765 105.34(6) ?
    C7 Mg1 Br1 . 3_765 121.26(9) ?
    O1 Mg1 Br1 . . 102.71(6) ?
    C7 Mg1 Br1 . . 116.84(8) ?
    Br1 Mg1 Br1 3_765 . 94.50(3) ?
    O1 Mg1 Mg1 . 3_765 110.90(6) ?
    C7 Mg1 Mg1 . 3_765 135.62(8) ?
    Br1 Mg1 Mg1 3_765 3_765 47.51(2) ?
    Br1 Mg1 Mg1 . 3_765 47.00(2) ?
    Mg1 Br1 Mg1 3_765 . 85.50(3) ?
    C8 O1 C10 . . 114.8(2) ?
    C8 O1 Mg1 . . 124.43(16) ?
    C10 O1 Mg1 . . 116.89(15) ?
    C2 C1 C6 . . 115.8(3) ?
    C2 C1 C7 . . 122.7(3) ?
    C6 C1 C7 . . 121.5(3) ?
    C3 C2 C1 . . 121.7(3) ?
    C3 C2 H2 . . 119.1 ?
    C1 C2 H2 . . 119.1 ?
    C4 C3 C2 . . 120.5(3) ?
    C4 C3 H3 . . 119.7 ?
    C2 C3 H3 . . 119.7 ?
    C3 C4 C5 . . 119.6(3) ?
    C3 C4 H4 . . 120.2 ?
    C5 C4 H4 . . 120.2 ?
    C4 C5 C6 . . 120.3(3) ?
    C4 C5 H5 . . 119.8 ?
    C6 C5 H5 . . 119.8 ?
    C5 C6 C1 . . 122.0(3) ?
    C5 C6 H6 . . 119.0 ?
    C1 C6 H6 . . 119.0 ?
    C1 C7 Mg1 . . 110.56(17) ?
    C1 C7 H7A . . 109.5 ?
    Mg1 C7 H7A . . 109.5 ?
    C1 C7 H7B . . 109.5 ?
    Mg1 C7 H7B . . 109.5 ?
    H7A C7 H7B . . 108.1 ?
    O1 C8 C9 . . 112.5(3) ?
    O1 C8 H8A . . 109.1 ?
    C9 C8 H8A . . 109.1 ?
    O1 C8 H8B . . 109.1 ?
    C9 C8 H8B . . 109.1 ?
    H8A C8 H8B . . 107.8 ?
    C8 C9 H9A . . 109.5 ?
    C8 C9 H9B . . 109.5 ?
    H9A C9 H9B . . 109.5 ?
    C8 C9 H9C . . 109.5 ?
    H9A C9 H9C . . 109.5 ?
    H9B C9 H9C . . 109.5 ?
    O1 C10 C11 . . 112.2(2) ?
    O1 C10 H10A . . 109.2 ?
    C11 C10 H10A . . 109.2 ?
    O1 C10 H10B . . 109.2 ?
    C11 C10 H10B . . 109.2 ?
    H10A C10 H10B . . 107.9 ?
    C10 C11 H11A . . 109.5 ?
    C10 C11 H11B . . 109.5 ?
    H11A C11 H11B . . 109.5 ?
    C10 C11 H11C . . 109.5 ?
    H11A C11 H11C . . 109.5 ?
    H11B C11 H11C . . 109.5 ?
