# Supplementary material for: Di-μ-bromido-bis­[benz­yl(diethyl ether)magnesium]
Source: Acta Crystallogr Sect E Struct Rep Online. 2012 Jun 20;68(Pt 7):m942. doi: 10.1107/S1600536812025445 (PMC3393201; doi:10.1107/S1600536812025445)
Supplement: Supplementary file 2 [file e-68-0m942-Isup2.hkl]

# 
# h,k,l, Fc-squared, Fo-squared, sigma(Fo-squared) and status flag 
# 
data_I
_shelx_title ' 14fa in P2(1)/c' 
_shelx_refln_list_code          4 
_shelx_F_calc_maximum      169.51 
_exptl_crystal_F_000       552.00 
_reflns_d_resolution_high  0.8312 
 
loop_ 
 _symmetry_equiv_pos_as_xyz 
 'x, y, z' 
 '-x, y+1/2, -z+1/2' 
 '-x, -y, -z' 
 'x, -y-1/2, z-1/2' 
 
_cell_length_a     8.0657 
_cell_length_b    12.4288 
_cell_length_c    13.1840 
_cell_angle_alpha  90.000 
_cell_angle_beta   96.370 
_cell_angle_gamma  90.000 
 
_shelx_F_squared_multiplier     1.000 
 
loop_ 
 _refln_index_h 
 _refln_index_k 
 _refln_index_l 
 _refln_F_squared_calc 
 _refln_F_squared_meas 
 _refln_F_squared_sigma 
 _refln_observed_status 
   1   0   0     6129.71     6090.11    193.01 o 
   2   0   0     1097.07     1073.66     30.50 o 
   3   0   0      979.79      902.99     25.15 o 
   4   0   0     8823.32     8928.32    199.20 o 
   5   0   0     1141.07     1128.54     33.13 o 
   6   0   0      559.67      587.35     26.84 o 
   7   0   0        0.50        2.63     15.00 o 
   8   0   0        4.85        7.19     30.35 o 
   9   0   0       49.69      136.18     44.04 o 
   1   1   0      587.57      586.63     12.25 o 
   2   1   0    25429.13    26534.03    443.00 o 
   3   1   0        8.84        8.82      2.64 o 
   4   1   0       49.70       53.74      4.27 o 
   5   1   0        0.41       -0.58      3.94 o 
   6   1   0       27.89       20.35      6.34 o 
   7   1   0        2.55        4.52      9.82 o 
   8   1   0       95.90      101.71     22.32 o 
   9   1   0        3.85      -12.40     23.51 o 
   0   2   0      491.03      554.53     17.41 o 
   1   2   0     7889.83     8268.37    149.01 o 
   2   2   0       45.25       45.07      4.32 o 
   3   2   0     5775.51     5931.67    104.29 o 
   4   2   0     3990.70     4057.83     67.60 o 
   5   2   0     1247.86     1310.85     26.36 o 
   6   2   0      194.68      204.31     12.94 o 
   7   2   0      134.95      129.00     16.21 o 
   8   2   0      136.78      145.86     18.59 o 
   9   2   0      252.99      246.73     33.44 o 
   1   3   0     4107.27     4280.14     72.73 o 
   2   3   0    11174.28    11157.76    183.30 o 
   3   3   0     4030.00     4123.49     75.38 o 
   4   3   0       72.12       63.88      5.23 o 
   5   3   0       79.16       77.11      7.47 o 
   6   3   0      989.18     1041.71     31.89 o 
   7   3   0      734.74      774.55     33.93 o 
   8   3   0      563.03      650.07     35.74 o 
   9   3   0      198.68      226.19     32.25 o 
   0   4   0      531.50      567.72     16.83 o 
   1   4   0     1065.23     1024.60     18.22 o 
   2   4   0      241.48      271.54      8.94 o 
   3   4   0      349.03      338.31      9.49 o 
   4   4   0       69.51       57.61      4.87 o 
   5   4   0        5.41       -2.85      6.25 o 
   6   4   0       13.87       25.75     10.45 o 
   7   4   0       37.25       16.73     16.52 o 
   8   4   0       16.24       18.31     18.76 o 
   9   4   0        8.89       15.39     19.83 o 
   1   5   0     1518.27     1460.43     24.61 o 
   2   5   0     6140.16     6389.55    102.98 o 
   3   5   0     4290.93     4448.19     87.15 o 
   4   5   0      830.08      788.75     21.52 o 
   5   5   0       67.29       64.53      8.91 o 
   6   5   0      465.89      451.18     43.07 o 
   7   5   0      681.64      650.11     38.20 o 
   8   5   0      367.66      337.14     29.92 o 
   9   5   0       12.75       10.32     28.15 o 
   0   6   0       44.21       57.01      6.18 o 
   1   6   0      353.58      385.74     10.90 o 
   2   6   0     1261.20     1335.36     26.22 o 
   3   6   0     1071.91     1154.82     29.64 o 
   4   6   0       56.20       51.96      7.97 o 
   5   6   0     1080.87     1100.25     60.21 o 
   6   6   0      397.69      362.88     29.86 o 
   7   6   0       21.20       39.35     13.22 o 
   8   6   0       18.78       10.04     18.27 o 
   1   7   0     5249.83     5383.86     84.04 o 
   2   7   0     4736.63     4740.67     83.89 o 
   3   7   0       72.78       53.88      5.64 o 
   4   7   0       29.14       23.79      8.13 o 
   5   7   0      520.75      559.76     35.38 o 
   6   7   0      668.71      680.82     33.40 o 
   7   7   0       10.68       -1.16     14.50 o 
   8   7   0      127.88      115.31     27.95 o 
   0   8   0     2325.27     2433.97     57.99 o 
   1   8   0      304.97      327.00     10.04 o 
   2   8   0      343.03      328.92     13.14 o 
   3   8   0      307.86      335.36     14.25 o 
   4   8   0     1697.75     1685.34     54.54 o 
   5   8   0      342.18      373.60     29.74 o 
   6   8   0      765.05      803.69     47.74 o 
   7   8   0       14.50       15.87     15.15 o 
   8   8   0      140.65       97.92     26.50 o 
   1   9   0      528.26      523.74     16.70 o 
   2   9   0      521.15      512.60     20.89 o 
   3   9   0      548.00      589.02     33.56 o 
   4   9   0      481.91      495.85     39.28 o 
   5   9   0      100.47       96.51     14.92 o 
   6   9   0       97.47       56.53     20.41 o 
   7   9   0        4.09       -0.56     14.36 o 
   0  10   0     2295.42     2226.95     64.08 o 
   1  10   0     1676.37     1593.37     35.49 o 
   2  10   0       88.97       66.40     11.01 o 
   3  10   0      172.30      139.12     16.05 o 
   4  10   0      527.71      531.32     32.63 o 
   5  10   0      680.27      751.70     50.12 o 
   6  10   0      189.53      168.37     26.07 o 
   7  10   0        3.96       13.09     16.27 o 
   1  11   0        2.93       -9.90     11.38 o 
   2  11   0      111.47       79.52     19.19 o 
   3  11   0      366.65      380.47     28.70 o 
   4  11   0      272.30      280.46     30.39 o 
   5  11   0       69.37       62.94     15.70 o 
   6  11   0       15.57       -0.45     14.03 o 
   0  12   0      176.70      126.41     50.48 o 
   1  12   0      107.96      106.23     22.02 o 
   2  12   0        1.55       17.17     17.62 o 
   3  12   0      113.56       78.49     22.07 o 
   4  12   0      125.12      110.86     17.99 o 
   5  12   0      194.12      202.92     35.44 o 
   1  13   0        1.93        4.32     15.98 o 
   2  13   0       49.47       40.11     23.30 o 
   3  13   0      279.30      183.85     28.65 o 
   4  13   0      308.98      195.09     52.86 o 
   0  14   0      112.53       82.88     30.60 o 
   1  14   0       10.92       -2.23     18.29 o 
   2  14   0       30.05        6.69     20.60 o 
   3  14   0        8.41        6.95     23.66 o 
  -9   1   1      107.40      171.17     30.43 o 
  -8   1   1      694.95      759.88     52.29 o 
  -7   1   1      607.03      682.13     25.94 o 
  -6   1   1      442.93      476.26     15.39 o 
  -5   1   1      532.79      553.40     14.07 o 
  -4   1   1    13000.32    13365.90    204.91 o 
  -3   1   1    14849.67    15011.84    226.30 o 
  -2   1   1     2220.53     2321.68     35.10 o 
  -1   1   1     5536.29     5722.77    100.47 o 
   0   1   1    11608.91    11318.94    244.01 o 
   1   1   1     5963.72     5807.92     90.50 o 
   2   1   1     6806.51     7009.53    120.22 o 
   3   1   1      234.98      253.72      7.83 o 
   4   1   1       17.90       17.06      3.89 o 
   5   1   1      257.91      269.64     10.21 o 
   6   1   1     2477.05     2489.00     47.31 o 
   7   1   1     1098.44     1142.23     33.61 o 
   8   1   1      242.11      220.66     27.34 o 
   9   1   1       31.12       -1.00     26.07 o 
  -9   2   1        0.75        8.34     24.14 o 
  -8   2   1       10.67       19.69     15.33 o 
  -7   2   1      180.35      185.79     14.72 o 
  -6   2   1     1938.07     1949.81     48.73 o 
  -5   2   1     1239.03     1355.67     27.02 o 
  -4   2   1      712.32      751.27     15.94 o 
  -3   2   1      328.33      354.96      8.50 o 
  -2   2   1    11805.86    12523.03    201.41 o 
  -1   2   1     6284.83     6386.80    101.51 o 
   0   2   1       42.33       44.71      2.77 o 
   1   2   1     1055.48     1123.77     20.49 o 
   2   2   1      659.68      696.44     15.02 o 
   3   2   1      315.64      279.36      9.74 o 
   4   2   1     3932.90     3771.46     62.89 o 
   5   2   1      105.50       95.17      6.89 o 
   6   2   1       52.38       42.51      9.22 o 
   7   2   1        9.16        5.39     12.26 o 
   8   2   1      554.15      546.86     33.80 o 
   9   2   1      282.99      283.46     34.76 o 
  -9   3   1       47.36       92.26     48.32 o 
  -8   3   1       69.73       67.51     15.74 o 
  -7   3   1      271.68      308.06     21.23 o 
  -6   3   1        6.43       15.08      7.86 o 
  -5   3   1      369.68      384.20     20.40 o 
  -4   3   1     1280.26     1207.39     23.65 o 
  -3   3   1     2480.76     2519.33     42.12 o 
  -2   3   1     1515.51     1577.57     32.81 o 
  -1   3   1       43.37       44.02      2.47 o 
   0   3   1     9855.40    10034.86    189.89 o 
   1   3   1     9228.30     9508.14    179.76 o 
   2   3   1      238.26      269.17      8.22 o 
   3   3   1       26.13       29.03      3.65 o 
   4   3   1      536.53      555.82     18.78 o 
   5   3   1      721.82      775.54     22.46 o 
   6   3   1      335.65      300.89     15.42 o 
   7   3   1      271.89      286.75     20.85 o 
   8   3   1       39.41       61.84     16.70 o 
   9   3   1       56.33       75.09     25.69 o 
  -9   4   1       10.63       20.05     23.80 o 
  -8   4   1      250.37      273.06     24.81 o 
  -7   4   1      393.59      399.42     26.20 o 
  -6   4   1     1710.20     1740.94     64.79 o 
  -5   4   1     2122.68     2234.55     54.89 o 
  -4   4   1       30.49       20.44      5.20 o 
  -3   4   1     1692.18     1753.77     33.12 o 
  -2   4   1     5363.49     5427.68     96.39 o 
  -1   4   1    10642.90    11116.97    163.10 o 
   0   4   1     9072.45     9518.40    157.46 o 
   1   4   1      145.54      134.74      5.77 o 
   2   4   1     5165.73     5180.83     90.14 o 
   3   4   1     5206.12     5351.14     96.77 o 
   4   4   1     2805.84     2842.35     59.08 o 
   5   4   1      758.94      759.93     24.23 o 
   6   4   1        1.62       -2.50     10.98 o 
   7   4   1      580.36      572.10     31.97 o 
   8   4   1      739.34      758.53     43.24 o 
   9   4   1      190.28      205.38     27.25 o 
  -9   5   1       38.61        3.94     23.22 o 
  -8   5   1       10.55        6.61     16.75 o 
  -7   5   1       43.01       35.91     13.17 o 
  -6   5   1      407.82      404.15     29.54 o 
  -5   5   1      146.51      157.67     11.71 o 
  -4   5   1       47.10       47.51      8.82 o 
  -3   5   1      313.64      320.77     13.94 o 
  -2   5   1      146.03      148.69      5.63 o 
  -1   5   1     1267.06     1374.72     22.35 o 
   0   5   1     2422.16     2729.85     43.05 o 
   1   5   1     1173.90     1237.17     25.39 o 
   2   5   1     1000.92      989.55     21.76 o 
   3   5   1       78.52       54.69      4.88 o 
   4   5   1        2.40        2.05      4.96 o 
   5   5   1      289.22      274.96     17.73 o 
   6   5   1      222.86      223.82     18.35 o 
   7   5   1       16.71       14.66     14.25 o 
   8   5   1       35.19       44.92     19.21 o 
   9   5   1        3.11       15.50     22.92 o 
  -8   6   1        0.71       -5.35     19.18 o 
  -7   6   1      253.31      189.66     29.38 o 
  -6   6   1     1366.75     1475.50     59.48 o 
  -5   6   1     1376.84     1464.33     49.33 o 
  -4   6   1      803.77      797.31     24.73 o 
  -3   6   1      703.49      697.73     18.21 o 
  -2   6   1    10253.97    10303.95    174.22 o 
  -1   6   1     3707.73     3618.07     54.51 o 
   0   6   1     1653.19     1776.57     28.12 o 
   1   6   1      668.48      674.50     19.02 o 
   2   6   1     4693.09     4853.06     95.72 o 
   3   6   1     1276.94     1243.98     32.38 o 
   4   6   1     1136.19     1134.92     32.66 o 
   5   6   1      235.60      208.49     21.71 o 
   6   6   1       25.82       17.68     11.85 o 
   7   6   1       93.91      113.62     19.04 o 
   8   6   1      602.94      645.12     42.49 o 
  -8   7   1      306.48      324.70     35.66 o 
  -7   7   1        5.05        7.97     13.66 o 
  -6   7   1      410.48      450.74     33.24 o 
  -5   7   1      430.43      462.84     23.41 o 
  -4   7   1      636.69      608.60     25.94 o 
  -3   7   1       98.32       98.66     10.36 o 
  -2   7   1      304.30      311.36      9.79 o 
  -1   7   1        4.04        9.77      3.24 o 
   0   7   1     2329.45     2462.59     38.43 o 
   1   7   1     1261.55     1252.26     26.37 o 
   2   7   1     2911.58     2891.79     63.03 o 
   3   7   1      312.34      328.07     21.93 o 
   4   7   1      403.08      403.41     21.17 o 
   5   7   1      748.07      793.82     53.44 o 
   6   7   1      805.37      836.12     42.98 o 
   7   7   1       41.29       41.68     14.89 o 
   8   7   1       17.08       -6.17     22.54 o 
  -8   8   1      110.20       96.14     24.40 o 
  -7   8   1        1.24       -0.40     14.16 o 
  -6   8   1      283.49      264.22     28.67 o 
  -5   8   1      898.20      887.89     70.89 o 
  -4   8   1      960.31      950.06     38.51 o 
  -3   8   1      388.87      378.35     20.21 o 
  -2   8   1     2219.74     2207.69     47.04 o 
  -1   8   1     1429.81     1490.33     27.84 o 
   0   8   1       16.39       15.57      4.25 o 
   1   8   1      411.78      424.06     12.44 o 
   2   8   1      218.10      209.39     15.22 o 
   3   8   1       29.91       27.63      5.04 o 
   4   8   1       27.03       32.90      9.04 o 
   5   8   1      123.58      115.99     17.65 o 
   6   8   1       17.94        4.01     13.69 o 
   7   8   1       15.34       25.06     18.25 o 
   8   8   1       72.03       61.82     25.79 o 
  -7   9   1       50.36       35.69     16.27 o 
  -6   9   1       14.26        5.53     12.88 o 
  -5   9   1      704.43      623.31     63.72 o 
  -4   9   1     1728.76     1702.82     58.85 o 
  -3   9   1      789.07      764.55     30.33 o 
  -2   9   1      890.05      847.45     23.37 o 
  -1   9   1      435.81      471.03     14.03 o 
   0   9   1     1774.32     1765.73     33.74 o 
   1   9   1      720.87      726.13     16.98 o 
   2   9   1     1140.94     1153.64     33.26 o 
   3   9   1      255.30      278.38     32.32 o 
   4   9   1      166.21      144.63     16.76 o 
   5   9   1      415.30      456.06     37.34 o 
   6   9   1      420.33      426.39     44.81 o 
   7   9   1      294.49      270.10     30.71 o 
  -7  10   1       85.13       58.27     18.11 o 
  -6  10   1       39.15       30.49     13.80 o 
  -5  10   1      178.52      166.03     20.91 o 
  -4  10   1        7.76       15.33      9.26 o 
  -3  10   1      183.11      196.16     17.75 o 
  -2  10   1       15.11       22.09      8.26 o 
  -1  10   1      185.44      184.86     12.94 o 
   0  10   1      151.46      143.41      9.65 o 
   1  10   1      109.98      115.94     10.97 o 
   2  10   1        2.63       -1.78      9.40 o 
   3  10   1       17.60        5.76     12.22 o 
   4  10   1      101.20       89.93     12.34 o 
   5  10   1       45.03       41.31     13.70 o 
   6  10   1        1.75       -7.33     14.02 o 
   7  10   1        2.29      -17.61     17.61 o 
  -6  11   1        4.91        3.51     14.58 o 
  -5  11   1       39.52       46.66     14.99 o 
  -4  11   1      581.92      392.68     82.12 o 
  -3  11   1      453.90      432.87     27.63 o 
  -2  11   1       19.83       20.56     14.34 o 
  -1  11   1       57.80       48.72     10.34 o 
   0  11   1      276.10      287.10     25.02 o 
   1  11   1     1197.58     1274.45     44.55 o 
   2  11   1      567.94      518.61     33.47 o 
   3  11   1       20.05       -5.23     14.65 o 
   4  11   1       24.44       28.01     10.85 o 
   5  11   1      208.80      259.78     30.65 o 
   6  11   1      334.65      294.50     28.70 o 
  -5  12   1        0.90      -12.64     12.64 o 
  -4  12   1       55.32       40.95     12.07 o 
  -3  12   1        3.26        0.17      9.40 o 
  -2  12   1       48.83       28.54     15.26 o 
  -1  12   1       45.36       34.03     12.62 o 
   0  12   1      328.50      370.93     25.06 o 
   1  12   1      260.73      257.32     37.94 o 
   2  12   1       27.29       31.50     21.23 o 
   3  12   1      275.39      205.64     31.17 o 
   4  12   1      623.18      713.25     57.13 o 
   5  12   1       91.61       86.79     17.68 o 
  -4  13   1        8.33        6.55     11.93 o 
  -3  13   1      209.35      193.39     27.69 o 
  -2  13   1       70.27       73.35     19.96 o 
  -1  13   1       70.88       56.69     22.31 o 
   0  13   1       76.88       45.12     23.80 o 
   1  13   1       68.03       49.84     19.68 o 
   2  13   1        6.55        8.11     17.52 o 
   3  13   1        1.48      -15.39     18.06 o 
   4  13   1       35.57       18.18     12.25 o 
  -3  14   1       13.33       14.11     13.14 o 
  -2  14   1       62.14       46.90     17.17 o 
  -1  14   1      107.73       88.34     22.73 o 
   0  14   1      209.36      253.50     48.29 o 
   1  14   1       68.43       51.58     23.13 o 
   2  14   1       24.33       19.91     18.59 o 
   3  14   1      282.33      166.39     36.86 o 
  -9   0   2       33.76       61.40     40.44 o 
  -8   0   2     1462.81     1554.98    108.56 o 
  -7   0   2     2943.20     3078.33    175.55 o 
  -6   0   2     2083.26     2264.82    117.20 o 
  -5   0   2       12.71        7.31      5.95 o 
  -4   0   2     7017.60     6866.04    199.37 o 
  -3   0   2     8618.05     8812.61    217.16 o 
  -2   0   2     3940.90     4127.88    111.18 o 
  -1   0   2     1586.39     1634.41     47.52 o 
   0   0   2     4136.13     3941.59    119.81 o 
   1   0   2     3297.48     3343.84     75.65 o 
   2   0   2    18825.20    19543.95    470.35 o 
   3   0   2     3209.79     3054.43     72.60 o 
   4   0   2       57.66       48.35      8.55 o 
   5   0   2      451.56      465.44     23.10 o 
   6   0   2     2593.84     2677.23     72.05 o 
   7   0   2     3384.92     3479.72    119.64 o 
   8   0   2     1427.98     1510.45     80.69 o 
   9   0   2        7.97       34.44     34.42 o 
  -9   1   2       75.62       71.88     28.11 o 
  -8   1   2       20.25       -4.82     25.10 o 
  -7   1   2        2.54       -3.18     12.92 o 
  -6   1   2      446.67      485.69     20.15 o 
  -5   1   2     1407.08     1514.52     30.01 o 
  -4   1   2      102.72       97.50      7.56 o 
  -3   1   2      186.24      208.10      6.88 o 
  -2   1   2      296.05      312.83      8.04 o 
  -1   1   2     7002.74     6904.89    130.09 o 
   0   1   2     1592.82     1567.67     30.77 o 
   1   1   2       46.60       46.65      2.88 o 
   2   1   2     5543.02     5639.92     97.03 o 
   3   1   2      980.70     1043.48     20.17 o 
   4   1   2     1268.16     1356.50     26.54 o 
   5   1   2      702.32      704.11     17.67 o 
   6   1   2      217.10      227.61     11.78 o 
   7   1   2        7.09       -0.04     10.93 o 
   8   1   2      245.02      259.13     23.87 o 
   9   1   2       39.01       47.09     27.82 o 
  -9   2   2        4.71       39.02     31.09 o 
  -8   2   2      262.76      256.55     27.59 o 
  -7   2   2      906.88     1045.26     41.05 o 
  -6   2   2     2296.93     2357.97     58.59 o 
  -5   2   2      235.97      247.37     11.00 o 
  -4   2   2     3823.83     3972.18     65.16 o 
  -3   2   2     5804.78     5797.02     93.91 o 
  -2   2   2    12963.83    13017.89    215.00 o 
  -1   2   2      303.45      328.44      7.88 o 
   0   2   2     1327.88     1278.60     25.14 o 
   1   2   2     9364.62     9356.70    142.42 o 
   2   2   2      798.97      763.15     16.04 o 
   3   2   2     3177.17     3201.06     58.72 o 
   4   2   2     3773.74     3734.17     65.88 o 
   5   2   2      199.37      199.18      9.02 o 
   6   2   2      502.00      513.09     18.32 o 
   7   2   2      962.05     1015.95     40.61 o 
   8   2   2      457.68      449.32     29.29 o 
   9   2   2        2.07      -12.44     22.53 o 
  -9   3   2      100.09       72.71     33.98 o 
  -8   3   2      269.88      284.98     23.63 o 
  -7   3   2      197.77      182.81     17.41 o 
  -6   3   2     1794.67     1910.75     49.67 o 
  -5   3   2     1498.92     1517.37     37.43 o 
  -4   3   2     3342.47     3512.01     69.90 o 
  -3   3   2      310.33      333.40     13.04 o 
  -2   3   2     3095.54     3155.00     57.63 o 
  -1   3   2     6298.29     6099.33     96.21 o 
   0   3   2    12745.02    12954.05    235.78 o 
   1   3   2     2394.68     2412.74     41.02 o 
   2   3   2      445.52      475.65     11.65 o 
   3   3   2      896.49      876.72     21.28 o 
   4   3   2     1078.92     1029.88     23.99 o 
   5   3   2     2046.53     2101.33     46.19 o 
   6   3   2      971.27      980.50     34.59 o 
   7   3   2        2.94       -3.90     13.19 o 
   8   3   2      170.91      223.76     26.23 o 
   9   3   2      279.40      249.67     49.61 o 
  -9   4   2       20.19        5.19     55.94 o 
  -8   4   2       10.89       12.17     15.46 o 
  -7   4   2      579.63      618.94     34.44 o 
  -6   4   2      436.46      392.16     35.46 o 
  -5   4   2      470.71      494.56     22.43 o 
  -4   4   2      312.07      306.64     19.15 o 
  -3   4   2     3131.20     3189.46     62.96 o 
  -2   4   2      207.66      215.18      7.58 o 
  -1   4   2       25.87       32.79      3.18 o 
   0   4   2       49.88       56.66      6.21 o 
   1   4   2      193.79      212.22      6.65 o 
   2   4   2       58.12       59.29      4.14 o 
   3   4   2        3.96        4.21      3.71 o 
   4   4   2      246.32      206.85     11.33 o 
   5   4   2       47.54       37.28      8.17 o 
   6   4   2      371.15      336.06     24.99 o 
   7   4   2      387.86      394.56     27.11 o 
   8   4   2       96.13       86.37     21.72 o 
   9   4   2        2.21       17.09     27.74 o 
  -9   5   2      257.64      204.36     35.49 o 
  -8   5   2      163.61      140.16     25.28 o 
  -7   5   2        6.35       18.39     15.68 o 
  -6   5   2     1151.70     1204.94     48.95 o 
  -5   5   2     4340.39     4525.87    112.61 o 
  -4   5   2     4848.34     4691.06    105.67 o 
  -3   5   2      565.65      590.90     18.66 o 
  -2   5   2     1445.34     1431.80     23.73 o 
  -1   5   2     8034.69     8065.20    111.64 o 
   0   5   2     6609.38     6952.17    122.76 o 
   1   5   2      187.51      167.28      8.51 o 
   2   5   2      239.37      234.73     11.86 o 
   3   5   2     1135.23     1162.60     26.09 o 
   4   5   2     3400.79     3390.59     67.39 o 
   5   5   2     2376.79     2531.86     70.80 o 
   6   5   2      972.87      974.08     43.68 o 
   7   5   2        0.07        0.03     14.14 o 
   8   5   2      208.26      263.35     28.37 o 
  -8   6   2      112.08      109.58     25.39 o 
  -7   6   2       30.98        7.73     19.52 o 
  -6   6   2        0.59        5.45     13.26 o 
  -5   6   2        0.62       10.40      8.59 o 
  -4   6   2       70.32       82.95      8.66 o 
  -3   6   2      189.83      182.79     10.14 o 
  -2   6   2     2737.00     2657.22     42.83 o 
  -1   6   2      493.20      483.11     10.14 o 
   0   6   2       16.51       21.59      3.72 o 
   1   6   2     1423.17     1456.53     30.13 o 
   2   6   2     2216.05     2200.77     44.38 o 
   3   6   2      428.06      423.85     18.39 o 
   4   6   2       25.34       15.28      6.79 o 
   5   6   2      453.70      415.39     26.44 o 
   6   6   2       31.02       29.04     12.67 o 
   7   6   2       31.52       41.10     16.07 o 
   8   6   2       61.79       51.04     21.07 o 
  -8   7   2      291.98      287.20     42.56 o 
  -7   7   2        0.13       13.26     13.49 o 
  -6   7   2      745.41      680.62     39.46 o 
  -5   7   2     1744.83     1749.25     59.88 o 
  -4   7   2     1157.55     1137.93     43.99 o 
  -3   7   2       55.50       54.67      9.01 o 
  -2   7   2     3697.41     3623.23     60.07 o 
  -1   7   2     1319.77     1293.10     22.00 o 
   0   7   2      542.86      562.21     12.66 o 
   1   7   2      792.64      816.13     20.44 o 
   2   7   2      424.84      455.29     14.20 o 
   3   7   2       13.42       12.41      5.06 o 
   4   7   2      727.74      804.35     31.07 o 
   5   7   2      533.24      544.26     38.92 o 
   6   7   2      850.74      846.61     57.64 o 
   7   7   2       27.77       28.74     17.09 o 
   8   7   2      698.35      675.14     45.34 o 
  -8   8   2      244.84      237.85     44.49 o 
  -7   8   2      117.84       71.03     17.11 o 
  -6   8   2      216.25      167.97     32.20 o 
  -5   8   2       42.66       46.08     12.13 o 
  -4   8   2     1638.30     1620.31     52.76 o 
  -3   8   2     1247.38     1155.83     35.72 o 
  -2   8   2     1479.95     1467.32     37.56 o 
  -1   8   2      878.43      959.31     18.37 o 
   0   8   2       23.05       23.18      4.53 o 
   1   8   2     1018.01     1015.92     22.97 o 
   2   8   2     3551.35     3636.16     79.19 o 
   3   8   2      892.42      957.68     31.20 o 
   4   8   2      590.52      560.56     32.13 o 
   5   8   2        6.22       -0.95     10.17 o 
   6   8   2      836.63      848.14     47.70 o 
   7   8   2      116.39      103.72     19.43 o 
  -7   9   2      167.68      148.72     24.41 o 
  -6   9   2       22.65       14.83     13.70 o 
  -5   9   2      442.97      421.67     27.79 o 
  -4   9   2       17.46       16.19      8.58 o 
  -3   9   2       12.93       11.33      6.99 o 
  -2   9   2       48.60       39.18      6.68 o 
  -1   9   2      139.56      132.74      8.68 o 
   0   9   2       54.61       54.14      7.60 o 
   1   9   2      551.26      551.58     18.85 o 
   2   9   2       60.41       53.70     11.99 o 
   3   9   2        6.27        6.45      9.30 o 
   4   9   2       41.80       47.23     10.61 o 
   5   9   2      242.07      245.27     18.33 o 
   6   9   2        2.71       17.46     13.58 o 
   7   9   2       31.59       34.41     19.73 o 
  -7  10   2      313.50      294.06     28.76 o 
  -6  10   2      110.81       91.02     17.32 o 
  -5  10   2        1.50        2.84     16.56 o 
  -4  10   2       80.60       53.45     12.03 o 
  -3  10   2      785.22      744.76     47.00 o 
  -2  10   2      952.23      938.33     33.09 o 
  -1  10   2       32.54       33.75      7.62 o 
   0  10   2        2.59        0.72      7.01 o 
   1  10   2      753.78      806.14     25.04 o 
   2  10   2     1009.72     1008.88     38.02 o 
   3  10   2      376.14      364.60     31.38 o 
   4  10   2       41.86       46.02     11.07 o 
   5  10   2      210.96      218.08     21.07 o 
   6  10   2      256.11      216.13     43.34 o 
  -6  11   2      120.89      100.18     34.25 o 
  -5  11   2        1.85       -8.76     11.83 o 
  -4  11   2        0.78        0.19     10.06 o 
  -3  11   2        0.10        8.55      8.77 o 
  -2  11   2      175.98      155.19     13.21 o 
  -1  11   2       56.73       45.95      8.92 o 
   0  11   2      501.68      546.37     23.54 o 
   1  11   2       21.84       34.36     10.65 o 
   2  11   2       13.94       17.43     10.70 o 
   3  11   2      185.37      138.35     22.67 o 
   4  11   2      363.24      380.09     31.57 o 
   5  11   2       39.54       19.49     14.27 o 
   6  11   2        1.89      -10.77     16.53 o 
  -5  12   2       18.73       23.69     14.00 o 
  -4  12   2       54.86       55.40     12.66 o 
  -3  12   2      387.31      378.07     22.52 o 
  -2  12   2      289.56      318.72     26.20 o 
  -1  12   2      180.64      186.88     14.52 o 
   0  12   2       68.14       65.85     13.64 o 
   1  12   2      227.91      194.92     24.50 o 
   2  12   2      223.35      222.08     26.81 o 
   3  12   2      174.52      150.17     26.69 o 
   4  12   2        3.14       27.64     14.14 o 
   5  12   2       22.84       22.71     16.61 o 
  -4  13   2       11.42        9.36     11.85 o 
  -3  13   2       70.37       80.09     12.58 o 
  -2  13   2        2.10       -2.73     10.57 o 
  -1  13   2      371.81      357.37     20.83 o 
   0  13   2      859.65      886.87     43.73 o 
   1  13   2      357.95      331.26     35.87 o 
   2  13   2        0.06        8.33     20.53 o 
   3  13   2      276.70      207.20     69.68 o 
   4  13   2      208.56      234.83     46.96 o 
  -3  14   2        7.34       16.89     11.22 o 
  -2  14   2        0.60       -5.84     10.75 o 
  -1  14   2        7.49        3.52     12.01 o 
   0  14   2        5.02        8.58     17.45 o 
   1  14   2       18.53       16.64     19.70 o 
   2  14   2       10.62        1.41     20.77 o 
   3  14   2        4.09        9.39     33.19 o 
  -9   1   3       21.09       56.04     27.93 o 
  -8   1   3      293.62      355.37     37.87 o 
  -7   1   3     2216.28     2242.84    112.10 o 
  -6   1   3     3858.99     3723.75    101.94 o 
  -5   1   3      210.30      207.45     10.15 o 
  -4   1   3      490.47      529.52     20.92 o 
  -3   1   3     3953.88     4004.44     61.90 o 
  -2   1   3     8224.03     8534.56    133.68 o 
  -1   1   3     3249.58     3199.44     61.15 o 
   0   1   3     4840.66     4753.65     89.23 o 
   1   1   3      256.35      274.36      6.85 o 
   2   1   3     1845.57     1879.92     34.45 o 
   3   1   3     4866.17     4725.57     77.43 o 
   4   1   3    12825.50    12475.58    200.49 o 
   5   1   3      699.68      725.98     20.89 o 
   6   1   3     1019.49     1002.30     28.64 o 
   7   1   3     1269.46     1278.34     40.63 o 
   8   1   3     1030.64     1131.78     46.93 o 
   9   1   3       60.42       63.06     26.12 o 
  -9   2   3      230.53      293.14     37.43 o 
  -8   2   3      377.59      385.34     32.11 o 
  -7   2   3        8.16       -7.09     10.53 o 
  -6   2   3      196.21      201.57     21.21 o 
  -5   2   3     1234.69     1274.65     53.30 o 
  -4   2   3     3099.07     3111.76     54.54 o 
  -3   2   3      184.24      166.66      5.78 o 
  -2   2   3       77.12       81.95      4.76 o 
  -1   2   3      932.81      942.88     17.21 o 
   0   2   3     5772.86     5724.85    104.05 o 
   1   2   3     1951.90     1850.20     29.87 o 
   2   2   3     6799.37     6609.61    109.40 o 
   3   2   3       22.55       24.76      4.23 o 
   4   2   3     1078.98     1107.40     33.79 o 
   5   2   3      904.08      909.78     22.95 o 
   6   2   3     2555.35     2548.71     56.65 o 
   7   2   3       41.11       46.95     12.87 o 
   8   2   3      120.61      104.53     20.24 o 
   9   2   3        9.46       -9.34     24.90 o 
  -9   3   3      187.41      225.89     40.58 o 
  -8   3   3       63.18       39.58     16.79 o 
  -7   3   3      777.88      762.53     44.98 o 
  -6   3   3      955.96      961.14     42.20 o 
  -5   3   3     1037.75     1103.51     35.64 o 
  -4   3   3       86.09       98.54      6.79 o 
  -3   3   3     2493.57     2602.50     41.88 o 
  -2   3   3      514.14      512.01     13.47 o 
  -1   3   3      148.25      147.14      5.10 o 
   0   3   3      872.36      861.63     17.47 o 
   1   3   3      573.71      553.20     11.55 o 
   2   3   3       21.28       24.71      3.64 o 
   3   3   3     2942.49     2880.43     57.18 o 
   4   3   3      410.13      343.42     12.64 o 
   5   3   3      396.69      376.36     15.05 o 
   6   3   3       31.54       11.58     12.14 o 
   7   3   3      827.76      787.42     38.35 o 
   8   3   3      297.66      329.26     31.14 o 
   9   3   3       17.10        2.32     39.51 o 
  -9   4   3      390.63      459.23     50.93 o 
  -8   4   3      812.64      817.22     62.50 o 
  -7   4   3      365.17      344.04     34.78 o 
  -6   4   3      254.60      277.20     20.25 o 
  -5   4   3     2867.52     2890.34    121.13 o 
  -4   4   3     3917.40     3868.37     93.45 o 
  -3   4   3     3056.05     2944.81     60.60 o 
  -2   4   3      130.78      135.24      5.17 o 
  -1   4   3     4554.88     4747.35     80.25 o 
   0   4   3     1736.19     1771.06     35.37 o 
   1   4   3     4684.51     4575.35     70.67 o 
   2   4   3     5082.64     4993.68     87.09 o 
   3   4   3       43.01       40.77      5.26 o 
   4   4   3      189.67      179.18      9.98 o 
   5   4   3     2071.22     2105.46     48.52 o 
   6   4   3     1488.27     1539.58     49.99 o 
   7   4   3      536.83      514.20     31.25 o 
   8   4   3        8.75      -20.39     20.39 o 
  -9   5   3       10.33       11.54     23.47 o 
  -8   5   3       23.84       39.97     29.05 o 
  -7   5   3       16.89        5.77     12.98 o 
  -6   5   3       64.15       35.54     15.38 o 
  -5   5   3      168.71      158.19     26.07 o 
  -4   5   3      324.39      314.01     13.85 o 
  -3   5   3      496.49      557.50     21.02 o 
  -2   5   3      525.31      525.75     11.71 o 
  -1   5   3      416.53      403.36      9.03 o 
   0   5   3        3.86        3.85      2.94 o 
   1   5   3     1804.44     1897.41     34.35 o 
   2   5   3        2.38        0.64      2.86 o 
   3   5   3        0.23       -1.49      4.21 o 
   4   5   3      117.28      120.62     10.35 o 
   5   5   3       50.99       58.99     11.41 o 
   6   5   3      253.24      247.24     20.36 o 
   7   5   3       66.72       68.64     30.53 o 
   8   5   3        0.87       -9.58     18.90 o 
  -8   6   3      785.03      879.39     57.21 o 
  -7   6   3      155.00      164.31     20.88 o 
  -6   6   3      246.75      204.47     21.40 o 
  -5   6   3     1958.45     1953.68     69.12 o 
  -4   6   3     2210.20     2172.30     64.80 o 
  -3   6   3      332.80      329.34     16.27 o 
  -2   6   3      233.75      235.49      9.63 o 
  -1   6   3      128.10      158.08      5.65 o 
   0   6   3     2508.32     2503.80     45.11 o 
   1   6   3     1946.06     1842.20     34.25 o 
   2   6   3     2179.30     2162.98     41.72 o 
   3   6   3      947.57      972.16     26.04 o 
   4   6   3      526.97      528.39     23.09 o 
   5   6   3     2038.39     2124.45     63.14 o 
   6   6   3     1524.47     1554.91     76.76 o 
   7   6   3       46.80       70.51     24.90 o 
   8   6   3       36.32       24.55     21.38 o 
  -8   7   3       51.30       35.69     20.65 o 
  -7   7   3      164.62      137.02     18.26 o 
  -6   7   3      366.27      341.18     34.20 o 
  -5   7   3      266.68      258.48     30.33 o 
  -4   7   3        2.43        9.82      8.51 o 
  -3   7   3      372.80      365.22     16.02 o 
  -2   7   3     1751.16     1677.06     32.24 o 
  -1   7   3     1576.86     1567.76     26.52 o 
   0   7   3      667.33      639.35     19.40 o 
   1   7   3       63.54       56.49      5.89 o 
   2   7   3     1468.78     1496.47     32.35 o 
   3   7   3      347.75      362.80     13.93 o 
   4   7   3      219.68      224.74     16.43 o 
   5   7   3       53.61       54.88     12.75 o 
   6   7   3        3.23      -10.00     12.41 o 
   7   7   3        8.92       16.33     19.77 o 
   8   7   3      186.50      258.22     32.95 o 
  -8   8   3      307.66      282.21     54.92 o 
  -7   8   3       24.54       24.39     16.02 o 
  -6   8   3       42.08       26.82     12.36 o 
  -5   8   3      235.91      208.79     32.56 o 
  -4   8   3      540.22      527.34     29.04 o 
  -3   8   3       11.35       14.78     10.33 o 
  -2   8   3        1.39       -3.68      5.17 o 
  -1   8   3        0.68        3.85      7.26 o 
   0   8   3      101.54      115.24      8.06 o 
   1   8   3      310.46      327.00     20.64 o 
   2   8   3     1229.04     1229.28     28.33 o 
   3   8   3      279.77      330.66     17.45 o 
   4   8   3      163.98      152.53     13.63 o 
   5   8   3     1018.64     1120.95     52.95 o 
   6   8   3      383.20      354.20     27.11 o 
   7   8   3        5.12       -2.36     17.37 o 
  -7   9   3      168.57      132.84     35.54 o 
  -6   9   3      779.09      782.29     63.56 o 
  -5   9   3       28.95       31.40     10.78 o 
  -4   9   3       20.33       15.50     10.17 o 
  -3   9   3      257.65      249.58     22.86 o 
  -2   9   3     2264.31     2210.11     61.75 o 
  -1   9   3      831.01      833.62     25.91 o 
   0   9   3     1218.40     1246.03     34.08 o 
   1   9   3       38.08       37.64      9.48 o 
   2   9   3     1377.69     1435.49     40.05 o 
   3   9   3     1268.78     1385.78     42.01 o 
   4   9   3     1088.73     1154.64     47.79 o 
   5   9   3       51.50       68.09     14.15 o 
   6   9   3       45.53       32.70     16.08 o 
   7   9   3      187.46      173.08     27.49 o 
  -7  10   3       76.53       63.86     19.12 o 
  -6  10   3        5.20        6.49     18.82 o 
  -5  10   3       32.71       21.70     12.71 o 
  -4  10   3       18.47       12.35      9.34 o 
  -3  10   3       32.59        4.85     10.65 o 
  -2  10   3      457.39      407.92     30.77 o 
  -1  10   3        9.73       11.30      8.60 o 
   0  10   3      850.83      855.97     26.53 o 
   1  10   3        5.17       11.87      7.55 o 
   2  10   3       40.79       35.32     11.84 o 
   3  10   3       28.96       12.73     11.67 o 
   4  10   3       34.90       33.56     11.81 o 
   5  10   3        9.99       23.70     13.17 o 
   6  10   3        3.96        2.35     16.53 o 
  -6  11   3      193.91      189.60     22.28 o 
  -5  11   3      235.33      238.41     38.45 o 
  -4  11   3        0.46       -3.95     14.22 o 
  -3  11   3      285.42      256.82     20.04 o 
  -2  11   3      880.30      892.50     41.16 o 
  -1  11   3     1023.02      992.01     64.43 o 
   0  11   3        4.62       12.21     10.40 o 
   1  11   3       21.47       13.66     11.33 o 
   2  11   3      113.83      135.33     16.61 o 
   3  11   3      711.09      688.19     42.78 o 
   4  11   3      169.46      198.53     17.15 o 
   5  11   3       17.40       -1.12     15.87 o 
   6  11   3        5.46        6.84     17.91 o 
  -5  12   3       21.90       18.07     13.27 o 
  -4  12   3      440.72      440.48     26.67 o 
  -3  12   3      478.14      488.41     26.72 o 
  -2  12   3        0.45        2.58      8.25 o 
  -1  12   3      183.96      175.95     18.79 o 
   0  12   3      539.08      537.40     31.84 o 
   1  12   3      653.39      652.91     41.69 o 
   2  12   3       10.17       30.86     14.15 o 
   3  12   3       92.47       83.04     19.58 o 
   4  12   3       25.38       42.29     15.04 o 
   5  12   3       13.29       33.66     20.78 o 
  -4  13   3        0.91       -6.81     12.15 o 
  -3  13   3        8.73       -4.15     11.12 o 
  -2  13   3        0.98        1.08     12.04 o 
  -1  13   3       15.54        0.12     32.23 o 
   0  13   3       69.65       66.98     25.47 o 
   1  13   3        0.15      -11.92     13.01 o 
   2  13   3       20.56       15.61     26.07 o 
   3  13   3        6.94       11.68     20.46 o 
   4  13   3       57.32       51.42     18.21 o 
  -3  14   3      173.94      184.01     19.83 o 
  -2  14   3       49.93       43.96     11.93 o 
  -1  14   3       86.06       68.87     19.71 o 
   0  14   3      444.54      463.60     43.67 o 
   1  14   3      186.01      214.13     72.04 o 
   2  14   3       22.30       31.18     22.76 o 
  -9   0   4       64.45      128.25     46.40 o 
  -8   0   4       27.72      -31.89     32.22 o 
  -7   0   4     1055.04     1114.07    203.99 o 
  -6   0   4     2120.16     2132.76    112.59 o 
  -5   0   4     1454.90     1504.05     56.08 o 
  -4   0   4     1063.21     1082.05     34.94 o 
  -3   0   4      172.23      167.32     11.02 o 
  -2   0   4       42.23       24.76      4.11 o 
  -1   0   4    15176.37    14768.08    322.22 o 
   0   0   4    28733.82    26773.66    670.62 o 
   1   0   4    15991.01    14942.33    341.72 o 
   2   0   4       58.59       53.31      6.11 o 
   3   0   4     5471.50     5519.34    128.15 o 
   4   0   4     7891.35     7646.26    189.51 o 
   5   0   4     2118.39     2085.07     62.27 o 
   6   0   4       93.89       70.32     13.92 o 
   7   0   4       77.10       69.43     22.21 o 
   8   0   4      163.27      214.59     33.72 o 
   9   0   4       87.03       85.12     40.26 o 
  -9   1   4       26.91       35.87     28.12 o 
  -8   1   4      173.02      165.75     31.32 o 
  -7   1   4        7.54      -20.08     20.08 o 
  -6   1   4        5.60       -8.11      9.89 o 
  -5   1   4       95.38       98.07      8.68 o 
  -4   1   4        6.06        3.84      3.16 o 
  -3   1   4     2486.43     2437.05     39.31 o 
  -2   1   4     3371.71     3300.86     56.82 o 
  -1   1   4      424.30      432.52     10.59 o 
   0   1   4      123.97      125.01      5.35 o 
   1   1   4      679.02      672.06     12.81 o 
   2   1   4     4224.98     4163.86     75.39 o 
   3   1   4     2416.37     2383.73     40.76 o 
   4   1   4      552.80      570.76     16.96 o 
   5   1   4       10.41       14.93      7.41 o 
   6   1   4        4.66        3.36      9.20 o 
   7   1   4       15.64       14.50     12.84 o 
   8   1   4        8.85        9.05     17.00 o 
   9   1   4        9.61       40.98     25.90 o 
  -9   2   4      401.63      448.78     62.03 o 
  -8   2   4        0.47       11.58     24.08 o 
  -7   2   4      511.43      569.60     43.91 o 
  -6   2   4     1842.46     1913.03     82.34 o 
  -5   2   4      743.44      767.53     31.34 o 
  -4   2   4      756.21      727.64     15.93 o 
  -3   2   4       28.75       18.65      4.17 o 
  -2   2   4      770.34      853.52     17.31 o 
  -1   2   4       90.63       86.62      5.31 o 
   0   2   4     6673.16     6404.30    113.86 o 
   1   2   4     2343.05     2253.96     36.35 o 
   2   2   4       16.18        8.01      3.61 o 
   3   2   4     4885.50     4666.98     81.12 o 
   4   2   4     4594.87     4396.19     76.59 o 
   5   2   4     1411.78     1437.02     34.41 o 
   6   2   4      333.70      299.10     16.75 o 
   7   2   4      719.37      808.76     32.24 o 
   8   2   4      326.13      316.43     26.28 o 
  -9   3   4      283.04      300.93     45.49 o 
  -8   3   4      906.81      931.76     85.88 o 
  -7   3   4      552.51      570.35     33.49 o 
  -6   3   4      375.59      366.51     18.79 o 
  -5   3   4      201.10      216.04     12.83 o 
  -4   3   4     2773.37     2846.55     51.65 o 
  -3   3   4      674.82      590.51     13.45 o 
  -2   3   4     3911.12     3858.92     68.17 o 
  -1   3   4     1663.54     1683.22     30.86 o 
   0   3   4      271.48      286.68      9.01 o 
   1   3   4     3536.58     3515.40     55.34 o 
   2   3   4     5890.49     5753.61     93.67 o 
   3   3   4     1915.38     1842.66     36.36 o 
   4   3   4      258.44      307.92     22.47 o 
   5   3   4     1829.96     1820.17     40.51 o 
   6   3   4     1278.44     1185.51     39.43 o 
   7   3   4      396.62      398.12     26.39 o 
   8   3   4      336.60      341.06     32.69 o 
  -9   4   4       59.56      147.33     56.03 o 
  -8   4   4        3.74       15.29     19.93 o 
  -7   4   4      125.94      116.16     17.52 o 
  -6   4   4       26.52        4.29     10.58 o 
  -5   4   4       24.41       23.91      7.84 o 
  -4   4   4      135.06      140.70      9.98 o 
  -3   4   4        0.47        6.37      3.15 o 
  -2   4   4       10.43       16.26      3.31 o 
  -1   4   4      786.99      809.80     16.31 o 
   0   4   4      343.03      305.54      9.06 o 
   1   4   4      320.76      315.21      9.15 o 
   2   4   4      468.25      452.74     12.48 o 
   3   4   4       74.46       63.46      6.43 o 
   4   4   4     1290.80     1248.49     37.48 o 
   5   4   4      142.36      152.75     15.37 o 
   6   4   4      202.37      199.15     18.92 o 
   7   4   4       52.84       72.02     19.69 o 
   8   4   4       39.84       14.59     21.92 o 
  -9   5   4      213.21      201.24     50.57 o 
  -8   5   4      741.75      862.18     52.98 o 
  -7   5   4      551.85      532.15     44.32 o 
  -6   5   4       23.66       14.12     11.97 o 
  -5   5   4      663.95      619.39     26.76 o 
  -4   5   4     1940.42     1863.50     47.83 o 
  -3   5   4     3106.56     3036.67     68.21 o 
  -2   5   4     1564.99     1498.07     28.43 o 
  -1   5   4      266.32      239.94      7.95 o 
   0   5   4       52.08       45.32      4.74 o 
   1   5   4     3547.85     3393.72     56.57 o 
   2   5   4     6477.39     6146.77    106.69 o 
   3   5   4     2081.12     2106.50     45.63 o 
   4   5   4      348.81      364.00     19.69 o 
   5   5   4      490.48      567.19     28.72 o 
   6   5   4     1714.21     1680.77     62.11 o 
   7   5   4      563.56      585.78     34.85 o 
   8   5   4       20.14       30.21     22.39 o 
  -8   6   4        2.30       -3.69     18.81 o 
  -7   6   4       13.92       14.49     14.49 o 
  -6   6   4      357.45      297.05     28.49 o 
  -5   6   4      537.75      493.55     35.46 o 
  -4   6   4       37.06       29.54      9.12 o 
  -3   6   4      498.97      438.91     16.48 o 
  -2   6   4     1696.42     1658.27     31.77 o 
  -1   6   4     1201.58     1222.87     22.93 o 
   0   6   4      211.68      205.85      8.48 o 
   1   6   4      115.99      129.03      7.21 o 
   2   6   4       25.33       27.88      4.38 o 
   3   6   4       96.55       87.45      7.00 o 
   4   6   4       28.74       18.21      9.63 o 
   5   6   4      304.43      297.30     19.56 o 
   6   6   4      365.15      408.35     48.89 o 
   7   6   4        3.67       32.61     21.93 o 
   8   6   4       25.35       14.34     23.32 o 
  -8   7   4      309.59      377.01     53.09 o 
  -7   7   4      201.86      194.12     29.14 o 
  -6   7   4      139.67      102.28     14.32 o 
  -5   7   4       38.60       18.97     12.72 o 
  -4   7   4       18.84        7.71     10.41 o 
  -3   7   4      310.57      284.74     15.96 o 
  -2   7   4     2013.02     1951.97     42.31 o 
  -1   7   4      896.40      893.19     19.96 o 
   0   7   4        2.94       -0.48      4.05 o 
   1   7   4     1526.54     1529.63     40.56 o 
   2   7   4     3325.58     3232.28     65.15 o 
   3   7   4      954.21     1012.44     33.79 o 
   4   7   4      130.58      130.07     15.56 o 
   5   7   4      799.62      820.63     41.92 o 
   6   7   4      706.24      687.65     42.87 o 
   7   7   4       52.27       58.01     24.97 o 
  -8   8   4       45.95       25.77     20.30 o 
  -7   8   4      282.22      233.84     38.67 o 
  -6   8   4      347.71      341.56     42.46 o 
  -5   8   4      327.97      318.80     20.29 o 
  -4   8   4     1379.20     1315.34     44.04 o 
  -3   8   4        8.26       -7.11      7.11 o 
  -2   8   4     1109.53     1052.14     33.11 o 
  -1   8   4     2007.75     1861.83     39.05 o 
   0   8   4      875.02      888.86     24.26 o 
   1   8   4       30.20       45.53      7.60 o 
   2   8   4       67.38       59.74      9.36 o 
   3   8   4      800.73      810.21     47.20 o 
   4   8   4     1136.60     1217.83     47.65 o 
   5   8   4      153.32      190.68     18.46 o 
   6   8   4       93.24      126.70     20.73 o 
   7   8   4       36.95       31.41     22.80 o 
  -7   9   4       59.25       53.61     19.08 o 
  -6   9   4       70.26       73.59     18.38 o 
  -5   9   4        4.51      -10.33     13.13 o 
  -4   9   4        1.36        0.62     20.02 o 
  -3   9   4        2.96       -1.41     14.03 o 
  -2   9   4       14.21        3.37      9.21 o 
  -1   9   4      379.46      385.41     22.87 o 
   0   9   4      533.09      564.99     22.17 o 
   1   9   4       39.46       45.74      8.89 o 
   2   9   4      900.21      887.58     32.52 o 
   3   9   4      268.51      284.93     17.20 o 
   4   9   4        0.10       12.30     11.02 o 
   5   9   4      100.61      105.21     16.36 o 
   6   9   4       24.73       27.10     17.27 o 
   7   9   4        0.77      -19.00     19.00 o 
  -7  10   4        3.27       -4.37     22.56 o 
  -6  10   4      388.65      344.28     57.34 o 
  -5  10   4      853.51      798.70     41.86 o 
  -4  10   4      243.44      237.98     19.01 o 
  -3  10   4       20.28        2.49     11.91 o 
  -2  10   4      154.94      145.85     17.75 o 
  -1  10   4     1129.90     1133.83     34.32 o 
   0  10   4     2689.54     2573.86     89.48 o 
   1  10   4      223.67      228.19     13.74 o 
   2  10   4        2.63        0.98     12.88 o 
   3  10   4      177.66      192.02     15.47 o 
   4  10   4      602.88      619.16     31.44 o 
   5  10   4      257.89      289.01     24.16 o 
   6  10   4       70.33       74.43     19.29 o 
  -6  11   4       14.99       24.53     17.24 o 
  -5  11   4        5.89        2.67     11.68 o 
  -4  11   4      303.74      327.14     22.82 o 
  -3  11   4      489.65      449.06     30.28 o 
  -2  11   4      387.36      336.00     27.19 o 
  -1  11   4      140.23      130.81     11.05 o 
   0  11   4      103.03      102.62     15.00 o 
   1  11   4      138.80      143.99     16.17 o 
   2  11   4      232.08      244.36     39.75 o 
   3  11   4       53.47       24.19     12.99 o 
   4  11   4       62.39       68.48     14.89 o 
   5  11   4      101.93      128.27     19.05 o 
  -5  12   4      189.49      167.38     27.21 o 
  -4  12   4       42.39       42.38     12.40 o 
  -3  12   4        8.96        1.24     21.12 o 
  -2  12   4        7.73        6.18      9.43 o 
  -1  12   4       92.47       65.14     19.67 o 
   0  12   4       44.68       66.10     24.20 o 
   1  12   4      178.41      181.98     19.11 o 
   2  12   4        2.59       11.04     14.06 o 
   3  12   4      131.93      111.88     23.80 o 
   4  12   4      144.55      171.58     21.92 o 
  -4  13   4      147.83      131.85     18.17 o 
  -3  13   4      437.18      474.37     26.94 o 
  -2  13   4      112.12      129.64     23.46 o 
  -1  13   4       24.29        4.18     11.51 o 
   0  13   4       90.59       75.39     30.85 o 
   1  13   4       89.58       80.73     17.08 o 
   2  13   4       38.97       52.63     26.46 o 
   3  13   4       52.57       17.19     20.07 o 
  -2  14   4        1.05       -1.65     10.30 o 
  -1  14   4        1.98       -1.31     12.02 o 
   0  14   4       11.33       -4.71     19.84 o 
   1  14   4       41.14       38.13     18.53 o 
   2  14   4        0.07      -17.17     35.56 o 
  -9   1   5      360.23      340.80     62.43 o 
  -8   1   5      224.31      265.17     36.20 o 
  -7   1   5       13.45        2.51     20.97 o 
  -6   1   5       16.45       17.82     12.17 o 
  -5   1   5      803.30      819.54     25.07 o 
  -4   1   5     4776.20     4753.45     68.22 o 
  -3   1   5     3636.42     3499.85     57.54 o 
  -2   1   5     1252.52     1199.39     21.79 o 
  -1   1   5     2078.54     2209.65     38.89 o 
   0   1   5    14007.13    13413.52    228.86 o 
   1   1   5     7020.79     6516.82    102.66 o 
   2   1   5     1142.72     1048.17     20.95 o 
   3   1   5     1017.49      961.59     21.32 o 
   4   1   5     2414.85     2327.41     46.74 o 
   5   1   5      591.45      607.07     20.31 o 
   6   1   5      623.70      609.44     27.69 o 
   7   1   5      156.76      133.02     16.41 o 
   8   1   5        8.57      -10.96     17.61 o 
  -9   2   5       27.07       30.63     35.07 o 
  -8   2   5       72.11       77.76     35.01 o 
  -7   2   5      247.69      259.49     27.99 o 
  -6   2   5      771.11      804.92     40.02 o 
  -5   2   5      151.61      133.91     11.15 o 
  -4   2   5       88.48       80.90      7.71 o 
  -3   2   5      910.10      901.53     17.72 o 
  -2   2   5     6264.95     6161.92    104.47 o 
  -1   2   5     1156.44     1023.28     20.41 o 
   0   2   5       23.15        6.65      3.36 o 
   1   2   5     1011.11      990.76     19.52 o 
   2   2   5     2271.89     2284.92     38.87 o 
   3   2   5       91.38       74.32      7.08 o 
   4   2   5      319.84      311.69     13.48 o 
   5   2   5      224.64      201.28     13.75 o 
   6   2   5      136.85      105.10     13.39 o 
   7   2   5       42.02       28.89     14.10 o 
   8   2   5      218.99      238.19     24.15 o 
  -9   3   5      129.04      135.16     40.19 o 
  -8   3   5       43.70       79.08     23.05 o 
  -7   3   5        0.81       39.54     15.93 o 
  -6   3   5      203.04      189.90     17.56 o 
  -5   3   5      295.19      290.36     14.89 o 
  -4   3   5       59.07       54.60      5.51 o 
  -3   3   5     1436.44     1436.15     28.01 o 
  -2   3   5     2759.48     2780.57     49.76 o 
  -1   3   5      402.88      426.40     10.92 o 
   0   3   5     4403.89     4324.99     71.36 o 
   1   3   5     5097.98     5005.63     80.38 o 
   2   3   5     2864.43     2829.83     50.67 o 
   3   3   5      644.66      650.11     17.93 o 
   4   3   5     1532.76     1519.33     35.16 o 
   5   3   5     1663.23     1631.61     46.83 o 
   6   3   5       10.66       15.75     13.03 o 
   7   3   5      130.67       81.21     16.46 o 
   8   3   5       68.99       34.20     21.45 o 
  -9   4   5       30.83        9.29     46.61 o 
  -8   4   5      416.81      451.68     34.84 o 
  -7   4   5      995.44     1002.23     45.84 o 
  -6   4   5      585.40      562.80     43.83 o 
  -5   4   5      101.50      106.35     17.28 o 
  -4   4   5        4.75        2.30     10.34 o 
  -3   4   5     1450.92     1423.09     31.11 o 
  -2   4   5     4417.48     4316.00     81.64 o 
  -1   4   5     5136.74     5084.82     88.82 o 
   0   4   5     4121.23     4191.26     72.32 o 
   1   4   5     1384.34     1397.64     27.01 o 
   2   4   5     4428.18     4219.22     70.61 o 
   3   4   5     5469.80     5397.73    104.08 o 
   4   4   5     2455.40     2462.98     52.40 o 
   5   4   5      261.67      270.56     22.54 o 
   6   4   5      231.18      253.86     22.01 o 
   7   4   5      440.37      436.38     30.72 o 
   8   4   5      194.95      176.70     27.53 o 
  -8   5   5        2.17       -6.99     18.71 o 
  -7   5   5        2.82        1.72     13.94 o 
  -6   5   5      185.32      161.74     20.33 o 
  -5   5   5      286.21      260.31     18.41 o 
  -4   5   5        0.83       -3.77      7.08 o 
  -3   5   5      219.30      219.17     10.32 o 
  -2   5   5        2.28        0.95      4.01 o 
  -1   5   5      167.76      204.02      9.12 o 
   0   5   5      132.47      136.38      6.90 o 
   1   5   5      595.87      595.40     15.43 o 
   2   5   5      574.43      630.98     19.49 o 
   3   5   5      110.33      103.42      9.44 o 
   4   5   5       24.08       29.86      9.41 o 
   5   5   5      101.48      124.67     14.69 o 
   6   5   5      117.08      134.26     18.20 o 
   7   5   5        0.76        3.60     18.64 o 
   8   5   5        9.07      -22.46     26.69 o 
  -8   6   5      176.07      188.03     28.06 o 
  -7   6   5      308.86      278.24     42.38 o 
  -6   6   5      604.62      616.24     32.41 o 
  -5   6   5      407.92      423.86     22.28 o 
  -4   6   5       22.36       23.61      9.01 o 
  -3   6   5     1148.52     1094.64     29.28 o 
  -2   6   5     3363.48     3237.77     66.13 o 
  -1   6   5     4018.05     4009.36     77.56 o 
   0   6   5      997.60      953.42     32.17 o 
   1   6   5      389.47      398.24     13.18 o 
   2   6   5     4709.25     4709.35     93.90 o 
   3   6   5     3399.11     3361.22     73.68 o 
   4   6   5      161.82      163.01     19.09 o 
   5   6   5        3.82        8.04     11.31 o 
   6   6   5      115.05      121.70     28.57 o 
   7   6   5      168.19      170.14     26.62 o 
  -8   7   5      147.83      120.21     24.75 o 
  -7   7   5        4.54      -11.23     13.15 o 
  -6   7   5      158.66      152.50     19.26 o 
  -5   7   5     1253.52     1242.81     44.23 o 
  -4   7   5      738.22      745.26     28.61 o 
  -3   7   5       19.02       15.71      7.64 o 
  -2   7   5       20.72       17.47      6.69 o 
  -1   7   5      682.71      671.83     17.62 o 
   0   7   5      851.74      929.59     26.67 o 
   1   7   5     1209.06     1227.39     28.36 o 
   2   7   5      650.52      640.94     19.77 o 
   3   7   5       18.73       32.67      8.83 o 
   4   7   5      238.23      261.19     22.35 o 
   5   7   5      651.11      681.08     38.72 o 
   6   7   5      446.72      453.05     58.08 o 
   7   7   5       53.10       49.97     23.22 o 
  -7   8   5        1.96       15.48     15.69 o 
  -6   8   5      107.02      110.25     16.24 o 
  -5   8   5      263.06      221.13     18.72 o 
  -4   8   5       70.78       63.24     11.99 o 
  -3   8   5       41.44       39.71      9.28 o 
  -2   8   5     1194.47     1118.06     34.52 o 
  -1   8   5     1203.70     1142.30     27.94 o 
   0   8   5       95.88      110.56      8.30 o 
   1   8   5      266.36      258.70     12.58 o 
   2   8   5      744.69      779.05     22.81 o 
   3   8   5       86.01       90.67     12.68 o 
   4   8   5        4.85        4.38     10.91 o 
   5   8   5       47.53       32.42     14.33 o 
   6   8   5       35.81       40.74     15.45 o 
   7   8   5        4.26       35.92     22.67 o 
  -7   9   5       28.94       28.47     16.24 o 
  -6   9   5      192.52      190.80     19.76 o 
  -5   9   5      463.35      396.72     30.21 o 
  -4   9   5     1691.10     1658.30     59.41 o 
  -3   9   5      428.84      390.18     19.39 o 
  -2   9   5       32.82       42.03     14.11 o 
  -1   9   5      448.25      446.23     19.27 o 
   0   9   5     1744.29     1707.74     49.73 o 
   1   9   5      416.98      435.15     17.58 o 
   2   9   5      212.45      248.56     25.94 o 
   3   9   5        0.29        3.40     11.09 o 
   4   9   5      167.69      170.15     16.91 o 
   5   9   5      221.59      269.12     28.44 o 
   6   9   5      490.40      494.66     47.65 o 
  -6  10   5      105.49       62.02     22.24 o 
  -5  10   5        1.98       23.47     13.62 o 
  -4  10   5      350.20      314.11     28.19 o 
  -3  10   5      359.84      341.95     19.19 o 
  -2  10   5      108.35      126.13     12.03 o 
  -1  10   5      386.03      402.49     18.90 o 
   0  10   5       49.68       34.77      9.25 o 
   1  10   5       15.34       19.95      9.36 o 
   2  10   5        1.97       -1.41      8.48 o 
   3  10   5      148.29      174.46     22.25 o 
   4  10   5       71.38       91.84     16.65 o 
   5  10   5      174.80      183.69     26.04 o 
   6  10   5        5.94       12.56     17.75 o 
  -6  11   5        1.21       12.50     13.97 o 
  -5  11   5      137.14      150.73     17.73 o 
  -4  11   5      201.74      202.73     28.20 o 
  -3  11   5      239.24      245.61     17.48 o 
  -2  11   5       39.02       29.70     13.17 o 
  -1  11   5      125.72      132.77     11.91 o 
   0  11   5      186.67      191.72     22.68 o 
   1  11   5      792.45      825.02     36.89 o 
   2  11   5      185.76      193.43     21.61 o 
   3  11   5       29.93       38.95     12.37 o 
   4  11   5       50.86       97.53     18.13 o 
   5  11   5      333.64      424.67     33.05 o 
  -5  12   5       14.84       -4.13     12.71 o 
  -4  12   5       63.79       41.21     13.61 o 
  -3  12   5      157.73      152.56     16.93 o 
  -2  12   5      137.96      119.47     13.35 o 
  -1  12   5       25.90       13.52     10.23 o 
   0  12   5       27.12       19.43     13.48 o 
   1  12   5       26.96       19.32     13.82 o 
   2  12   5       77.43       47.16     16.65 o 
   3  12   5      166.15      176.91     22.23 o 
   4  12   5      321.00      387.52     47.81 o 
  -4  13   5       32.13        5.42     17.46 o 
  -3  13   5      103.61       62.77     16.27 o 
  -2  13   5       28.27       29.29     11.51 o 
  -1  13   5        0.56       -7.38     11.08 o 
   0  13   5      115.82      107.62     16.93 o 
   1  13   5      120.88      161.43     23.03 o 
   2  13   5       19.80       -3.67     16.20 o 
   3  13   5        2.50       -8.04     14.24 o 
  -1  14   5       39.60       40.38     12.89 o 
   0  14   5       21.85       34.65     16.63 o 
   1  14   5        0.37      -10.53     19.96 o 
  -9   0   6       94.73       22.10     73.94 o 
  -8   0   6     1223.40     1233.28    226.19 o 
  -7   0   6      473.45      541.52     82.17 o 
  -6   0   6      767.15      842.57     80.91 o 
  -5   0   6      288.07      294.26     30.55 o 
  -4   0   6     3707.66     3791.56     86.48 o 
  -3   0   6     4616.10     4628.69    102.52 o 
  -2   0   6     3435.21     3482.27     73.74 o 
  -1   0   6     1479.40     1541.35     39.94 o 
   0   0   6     2302.16     2180.47     57.29 o 
   1   0   6     5147.99     4678.23    111.22 o 
   2   0   6     3906.04     3550.25     90.25 o 
   3   0   6      203.21      222.40     14.43 o 
   4   0   6        0.85       -1.30      8.94 o 
   5   0   6      789.12      788.04     38.18 o 
   6   0   6     1273.55     1197.04     51.67 o 
   7   0   6      780.59      772.44     52.06 o 
   8   0   6      281.69      273.28     40.98 o 
  -9   1   6       21.35       55.34     39.17 o 
  -8   1   6       35.23       17.28     32.56 o 
  -7   1   6        4.47       -9.41     20.88 o 
  -6   1   6      915.50      854.30     55.46 o 
  -5   1   6      184.62      194.93     13.45 o 
  -4   1   6        2.76        4.38      4.09 o 
  -3   1   6      676.87      736.80     15.49 o 
  -2   1   6       24.50       38.20      3.93 o 
  -1   1   6      134.26      108.18      5.38 o 
   0   1   6      594.90      594.31     13.64 o 
   1   1   6      926.21      966.33     18.31 o 
   2   1   6       19.98       23.21      4.79 o 
   3   1   6       79.72       49.44      6.84 o 
   4   1   6      884.30      847.21     23.51 o 
   5   1   6      453.25      405.02     18.25 o 
   6   1   6        1.60       -2.75     11.06 o 
   7   1   6       33.51       39.87     14.59 o 
   8   1   6       38.75       30.80     20.90 o 
  -9   2   6      120.13       26.92     50.21 o 
  -8   2   6       42.62       13.50     32.56 o 
  -7   2   6      363.70      365.65     47.77 o 
  -6   2   6      243.76      266.22     28.80 o 
  -5   2   6        2.65       -7.18      7.18 o 
  -4   2   6     1935.39     1959.87     40.58 o 
  -3   2   6     7600.59     7155.68    118.60 o 
  -2   2   6     4207.29     3945.08     66.14 o 
  -1   2   6      237.92      230.11      9.55 o 
   0   2   6     4157.56     4108.88     69.62 o 
   1   2   6     6013.05     5715.40     90.60 o 
   2   2   6     2324.07     2257.13     41.81 o 
   3   2   6       66.78       57.89      6.73 o 
   4   2   6       11.00       17.58      7.12 o 
   5   2   6       87.09       84.21     11.26 o 
   6   2   6       94.95       92.82     14.11 o 
   7   2   6      117.24      124.24     16.83 o 
   8   2   6      320.34      234.57     27.48 o 
  -9   3   6       45.01      -20.04     42.82 o 
  -8   3   6       10.25       28.18     31.98 o 
  -7   3   6      307.92      258.53     26.07 o 
  -6   3   6      739.14      740.22     31.57 o 
  -5   3   6     1495.04     1534.30     42.64 o 
  -4   3   6      690.83      680.40     21.20 o 
  -3   3   6      146.74      145.14      7.48 o 
  -2   3   6     4245.29     4369.55     78.77 o 
  -1   3   6     4716.49     4541.63     84.00 o 
   0   3   6     3483.82     3362.28     58.75 o 
   1   3   6      662.79      696.89     16.21 o 
   2   3   6      440.60      409.00     13.07 o 
   3   3   6     1970.22     1928.77     41.92 o 
   4   3   6      964.78     1022.74     27.10 o 
   5   3   6      167.56      184.62     16.01 o 
   6   3   6      297.06      285.16     23.20 o 
   7   3   6       59.10       62.85     17.72 o 
   8   3   6      218.91      187.68     30.20 o 
  -8   4   6        4.36       13.13     26.91 o 
  -7   4   6       54.85       47.35     29.09 o 
  -6   4   6      451.22      416.38     27.92 o 
  -5   4   6      342.22      296.41     18.06 o 
  -4   4   6        2.01       -6.71      6.71 o 
  -3   4   6     1221.04     1174.17     27.20 o 
  -2   4   6     1469.25     1438.45     31.24 o 
  -1   4   6        6.82        7.16      4.43 o 
   0   4   6      503.69      506.61     13.55 o 
   1   4   6     1261.83     1212.03     25.17 o 
   2   4   6        3.28        8.11      5.14 o 
   3   4   6      395.02      390.40     15.19 o 
   4   4   6       63.26       56.70     10.18 o 
   5   4   6       40.78       37.82     12.67 o 
   6   4   6        1.86        5.86     14.01 o 
   7   4   6      145.41      159.58     26.42 o 
   8   4   6       13.85       21.33     22.49 o 
  -8   5   6        2.45       27.41     24.11 o 
  -7   5   6      109.73      109.46     30.04 o 
  -6   5   6      602.74      602.97     53.61 o 
  -5   5   6     1879.17     1754.55     63.82 o 
  -4   5   6     2200.27     2029.96     59.60 o 
  -3   5   6      162.93      153.62     10.29 o 
  -2   5   6     1913.32     1791.25     37.47 o 
  -1   5   6     8693.90     8654.16    167.46 o 
   0   5   6     3219.06     3056.94     60.72 o 
   1   5   6       13.99       15.75      5.41 o 
   2   5   6      724.84      737.51     21.44 o 
   3   5   6     2020.32     2088.00     48.55 o 
   4   5   6      961.22      934.08     32.68 o 
   5   5   6      256.03      256.12     21.43 o 
   6   5   6      123.00      114.44     18.75 o 
   7   5   6        1.65       -1.59     19.46 o 
  -8   6   6      129.82      142.48     32.87 o 
  -7   6   6       28.28       49.47     20.89 o 
  -6   6   6       35.35       35.55     14.20 o 
  -5   6   6       29.27       33.27     11.98 o 
  -4   6   6       46.22       39.39     10.44 o 
  -3   6   6      398.60      393.45     17.27 o 
  -2   6   6       11.84       13.15      5.78 o 
  -1   6   6       18.80       26.58      5.83 o 
   0   6   6       39.86       43.16      7.30 o 
   1   6   6      989.71      967.47     24.31 o 
   2   6   6      620.72      652.44     20.61 o 
   3   6   6       26.48       41.71      8.94 o 
   4   6   6        0.91       -4.35      9.35 o 
   5   6   6      153.05      158.72     19.35 o 
   6   6   6      123.98      161.91     23.50 o 
   7   6   6       68.26       67.82     23.34 o 
  -8   7   6       66.95       66.17     27.10 o 
  -7   7   6       39.00       28.41     15.99 o 
  -6   7   6      447.95      412.03     26.13 o 
  -5   7   6      454.61      469.21     40.85 o 
  -4   7   6     1088.34     1020.84     57.70 o 
  -3   7   6       45.83       44.87      9.53 o 
  -2   7   6     1668.02     1581.77     44.38 o 
  -1   7   6     1475.44     1482.37     34.23 o 
   0   7   6     1879.50     1932.60     47.28 o 
   1   7   6        3.26        3.11      6.52 o 
   2   7   6      178.03      199.60     12.94 o 
   3   7   6       75.79       90.78     10.18 o 
   4   7   6      344.93      391.45     21.28 o 
   5   7   6      222.83      216.54     20.18 o 
   6   7   6       20.07       18.30     24.55 o 
   7   7   6        2.17        2.42     30.09 o 
  -7   8   6       53.08       68.88     24.23 o 
  -6   8   6       74.45       80.21     15.71 o 
  -5   8   6      750.99      692.45     55.42 o 
  -4   8   6     1335.40     1241.47     44.24 o 
  -3   8   6      198.13      179.27     14.67 o 
  -2   8   6     1033.91      979.88     32.07 o 
  -1   8   6       16.97       21.02      8.86 o 
   0   8   6      355.55      332.92     14.33 o 
   1   8   6      592.20      615.11     19.89 o 
   2   8   6     1060.74     1160.05     36.31 o 
   3   8   6      579.89      596.11     29.10 o 
   4   8   6      187.83      247.37     19.81 o 
   5   8   6      142.28      150.40     15.63 o 
   6   8   6      502.12      647.27     51.68 o 
  -7   9   6       99.10       67.89     17.28 o 
  -6   9   6       36.10       24.60     14.75 o 
  -5   9   6      360.54      334.52     40.19 o 
  -4   9   6      100.89      129.31     14.90 o 
  -3   9   6       88.02       72.17     11.46 o 
  -2   9   6       14.89       21.95      9.23 o 
  -1   9   6      281.91      272.86     16.73 o 
   0   9   6       19.41       25.54      9.26 o 
   1   9   6       69.18       70.72      8.60 o 
   2   9   6      354.54      349.76     19.31 o 
   3   9   6       84.96       79.13     14.91 o 
   4   9   6        6.63        7.27     13.87 o 
   5   9   6       16.83       23.49     17.84 o 
   6   9   6        0.13      -18.05     21.78 o 
  -6  10   6        4.76       13.35     15.07 o 
  -5  10   6       38.93       18.24     13.32 o 
  -4  10   6      272.61      267.78     32.18 o 
  -3  10   6      751.23      716.96     28.57 o 
  -2  10   6      205.11      243.97     21.82 o 
  -1  10   6       23.50       15.82      9.89 o 
   0  10   6      117.17      125.98     12.24 o 
   1  10   6      358.25      360.79     20.73 o 
   2  10   6     1139.75     1162.43     41.28 o 
   3  10   6      126.27      134.88     17.06 o 
   4  10   6       64.59       89.96     18.80 o 
   5  10   6      147.16      139.79     23.96 o 
  -5  11   6        3.16       11.89     14.32 o 
  -4  11   6       64.77       56.47     27.06 o 
  -3  11   6      156.51      115.73     19.15 o 
  -2  11   6        8.36        3.94      9.64 o 
  -1  11   6       46.18       37.12     13.80 o 
   0  11   6       36.87       26.80     14.98 o 
   1  11   6       24.73       33.43     11.19 o 
   2  11   6       24.31       30.25     13.37 o 
   3  11   6       33.30       29.87     15.29 o 
   4  11   6      518.73      553.23     36.85 o 
   5  11   6       72.40       56.84     28.56 o 
  -4  12   6       38.78       23.24     13.17 o 
  -3  12   6      335.89      326.70     21.80 o 
  -2  12   6      277.05      321.36     23.10 o 
  -1  12   6       25.65       23.97     11.05 o 
   0  12   6       83.36       74.21     15.49 o 
   1  12   6      388.67      352.30     21.77 o 
   2  12   6       65.39       83.99     16.01 o 
   3  12   6       30.26       41.24     16.80 o 
   4  12   6        4.58       26.95     20.86 o 
  -3  13   6      102.94       68.51     13.83 o 
  -2  13   6       25.36       28.08     11.86 o 
  -1  13   6      120.51      104.88     25.47 o 
   0  13   6      251.40      264.11     21.68 o 
   1  13   6      100.26       97.00     23.51 o 
   2  13   6        1.58      -12.73     14.49 o 
  -9   1   7        5.55      -37.73     48.43 o 
  -8   1   7      172.85      135.11     39.71 o 
  -7   1   7     1131.37     1078.13    122.49 o 
  -6   1   7     2011.81     1971.71    128.19 o 
  -5   1   7      114.39      112.69     10.73 o 
  -4   1   7      436.44      432.35     14.97 o 
  -3   1   7     4090.87     4090.73     69.84 o 
  -2   1   7     8185.22     8210.94    125.63 o 
  -1   1   7     1290.83     1212.91     24.43 o 
   0   1   7       40.75       35.59      4.77 o 
   1   1   7     1010.26      935.69     19.78 o 
   2   1   7     1853.05     1787.69     38.04 o 
   3   1   7     1760.21     1576.07     37.04 o 
   4   1   7     1183.78     1079.80     29.35 o 
   5   1   7      136.13      123.52     14.47 o 
   6   1   7      171.08      159.42     16.75 o 
   7   1   7      695.87      724.57     34.47 o 
   8   1   7      504.90      524.77     38.91 o 
  -9   2   7      133.35       78.83     41.85 o 
  -8   2   7      141.65      132.32     39.68 o 
  -7   2   7      121.92       93.06     41.99 o 
  -6   2   7      187.50      229.50     20.42 o 
  -5   2   7      586.52      602.38     25.62 o 
  -4   2   7     1794.61     1726.21     38.87 o 
  -3   2   7      227.06      228.81     11.12 o 
  -2   2   7       21.76       20.83      4.06 o 
  -1   2   7      958.41      917.56     21.17 o 
   0   2   7     2903.78     2840.25     53.39 o 
   1   2   7     1781.69     1729.34     32.48 o 
   2   2   7      506.83      527.86     15.65 o 
   3   2   7       89.25       91.03      8.06 o 
   4   2   7      611.35      571.05     23.45 o 
   5   2   7      560.16      550.17     28.51 o 
   6   2   7      247.53      264.95     21.03 o 
   7   2   7      100.00       80.00     17.31 o 
   8   2   7       40.54       21.80     24.40 o 
  -8   3   7        2.12       -0.46     31.38 o 
  -7   3   7      316.68      305.87     33.46 o 
  -6   3   7      921.30      888.44     40.55 o 
  -5   3   7      795.75      821.42     30.08 o 
  -4   3   7      433.49      453.18     18.99 o 
  -3   3   7     3110.51     3091.53     63.05 o 
  -2   3   7      880.61      853.23     22.10 o 
  -1   3   7       14.96       23.25      4.78 o 
   0   3   7      150.12      156.38      7.83 o 
   1   3   7      599.41      585.54     15.27 o 
   2   3   7       59.46       55.70      6.57 o 
   3   3   7       14.38       14.08      6.48 o 
   4   3   7      420.16      434.94     22.35 o 
   5   3   7      138.06      148.76     18.04 o 
   6   3   7        1.98       -2.74     16.37 o 
   7   3   7      252.33      268.76     28.11 o 
  -8   4   7      218.51      242.55     51.73 o 
  -7   4   7       89.83       77.40     19.14 o 
  -6   4   7      249.71      274.53     19.78 o 
  -5   4   7     2758.16     2624.18     77.12 o 
  -4   4   7     2836.39     2750.66     74.37 o 
  -3   4   7      423.38      404.23     14.19 o 
  -2   4   7      402.38      358.97     12.45 o 
  -1   4   7     2978.48     2990.52     58.05 o 
   0   4   7     3803.67     3700.13     69.64 o 
   1   4   7      495.77      520.50     19.32 o 
   2   4   7       89.02       75.53      8.29 o 
   3   4   7       35.84       32.01      9.15 o 
   4   4   7      221.41      237.81     16.03 o 
   5   4   7      700.75      704.60     34.54 o 
   6   4   7     1121.22     1121.32     46.48 o 
   7   4   7       23.35       34.52     20.46 o 
  -8   5   7        9.31       38.81     28.82 o 
  -7   5   7        2.17        8.03     13.96 o 
  -6   5   7       38.27       33.42     13.39 o 
  -5   5   7       35.57       35.82     11.89 o 
  -4   5   7       25.31       31.93     12.05 o 
  -3   5   7        8.75       11.56      7.65 o 
  -2   5   7        2.15        0.08      5.35 o 
  -1   5   7      136.68      136.13     13.96 o 
   0   5   7       53.12       55.80      9.04 o 
   1   5   7       94.05      107.05      9.01 o 
   2   5   7      307.39      331.20     13.92 o 
   3   5   7        8.75       12.71      8.85 o 
   4   5   7       13.49       13.38     10.84 o 
   5   5   7        5.71       -6.13     13.69 o 
   6   5   7        6.55        1.63     18.28 o 
   7   5   7        1.95       -0.48     24.18 o 
  -8   6   7      331.10      377.17     58.08 o 
  -7   6   7       31.81       34.69     16.47 o 
  -6   6   7      186.70      164.43     18.53 o 
  -5   6   7     1373.56     1253.81     52.35 o 
  -4   6   7     2006.18     1955.11     54.56 o 
  -3   6   7      249.36      271.25     16.11 o 
  -2   6   7       62.37       71.14      9.36 o 
  -1   6   7     1844.10     1890.17     46.99 o 
   0   6   7     1074.33     1062.88     29.31 o 
   1   6   7      391.66      451.44     16.82 o 
   2   6   7      310.77      314.50     14.29 o 
   3   6   7       13.50        1.63      8.57 o 
   4   6   7      234.98      247.74     17.41 o 
   5   6   7      731.11      736.64     37.94 o 
   6   6   7      319.50      308.32     34.13 o 
   7   6   7       49.26       51.93     39.59 o 
  -7   7   7      134.31      121.00     19.10 o 
  -6   7   7      121.37       74.10     16.17 o 
  -5   7   7       44.08       36.72     12.92 o 
  -4   7   7       17.07       -2.66      9.60 o 
  -3   7   7      628.02      617.85     25.41 o 
  -2   7   7      677.94      698.38     27.37 o 
  -1   7   7       43.48       44.14      8.62 o 
   0   7   7      179.29      181.92     11.51 o 
   1   7   7      191.40      184.05     11.94 o 
   2   7   7      530.47      566.07     22.86 o 
   3   7   7      722.81      755.15     28.37 o 
   4   7   7      106.13      137.37     15.31 o 
   5   7   7       74.82       67.08     15.63 o 
   6   7   7       24.63       20.14     27.00 o 
  -7   8   7      102.23      104.47     19.20 o 
  -6   8   7       11.41       -3.63     14.37 o 
  -5   8   7      232.01      227.41     19.48 o 
  -4   8   7      394.89      401.17     21.29 o 
  -3   8   7      446.27      465.29     22.10 o 
  -2   8   7      145.64      141.98     12.90 o 
  -1   8   7      222.59      235.48     15.87 o 
   0   8   7      275.11      267.74     15.52 o 
   1   8   7      197.34      205.27     13.69 o 
   2   8   7       22.38        8.17     12.04 o 
   3   8   7        2.16      -11.95     11.95 o 
   4   8   7       45.26       30.09     14.88 o 
   5   8   7       49.95       55.09     16.49 o 
   6   8   7      174.73      228.32     26.83 o 
  -6   9   7      106.96      122.90     18.38 o 
  -5   9   7       25.33       31.60     14.25 o 
  -4   9   7       91.99       73.25     16.97 o 
  -3   9   7      410.64      396.78     20.77 o 
  -2   9   7      718.46      729.38     34.68 o 
  -1   9   7      742.92      800.07     38.25 o 
   0   9   7      130.03      148.98     13.03 o 
   1   9   7      154.37      150.24     14.43 o 
   2   9   7     1229.70     1274.32     44.79 o 
   3   9   7      750.05      820.93     36.47 o 
   4   9   7      234.46      296.16     26.57 o 
   5   9   7        3.32       -6.20     18.28 o 
  -6  10   7       71.51       68.78     17.13 o 
  -5  10   7       15.99       26.70     13.70 o 
  -4  10   7      148.01      143.31     15.14 o 
  -3  10   7        6.33        2.70     20.07 o 
  -2  10   7       45.32       60.04     12.19 o 
  -1  10   7       16.55       21.89     12.19 o 
   0  10   7       46.26       57.39     11.70 o 
   1  10   7      139.70      141.47     14.42 o 
   2  10   7      116.52      122.21     16.17 o 
   3  10   7       15.43        8.57     15.20 o 
   4  10   7      282.88      269.48     26.22 o 
   5  10   7        2.60       -3.22     18.88 o 
  -5  11   7       41.38       40.97     15.79 o 
  -4  11   7       23.72      -13.05     16.65 o 
  -3  11   7      246.04      241.43     17.89 o 
  -2  11   7      583.66      584.07     25.89 o 
  -1  11   7      387.31      424.72     21.64 o 
   0  11   7        2.71       -0.83      9.84 o 
   1  11   7      307.72      291.53     19.90 o 
   2  11   7       96.25      102.89     17.42 o 
   3  11   7      124.13      142.55     23.07 o 
   4  11   7      141.11      174.64     24.53 o 
  -4  12   7       63.69       50.69     15.22 o 
  -3  12   7       10.05       22.90     12.80 o 
  -2  12   7       21.24        5.80     14.78 o 
  -1  12   7       52.34       63.33     17.24 o 
   0  12   7      329.31      329.75     19.68 o 
   1  12   7      343.06      348.34     32.44 o 
   2  12   7       58.20       66.44     15.14 o 
   3  12   7      150.95      146.98     21.89 o 
  -2  13   7       33.46       22.36     12.68 o 
  -1  13   7        5.49        5.11     11.45 o 
   0  13   7        8.38       14.90     12.83 o 
   1  13   7        1.61        0.96     13.24 o 
  -8   0   8       18.90       23.58     65.32 o 
  -7   0   8      204.30      127.85     75.44 o 
  -6   0   8     2852.39     2672.96    284.30 o 
  -5   0   8     1670.38     1799.10    104.56 o 
  -4   0   8       64.46       60.46     12.17 o 
  -3   0   8     1067.73     1142.84     33.16 o 
  -2   0   8     2630.33     2674.69     64.68 o 
  -1   0   8     1362.78     1430.69     40.75 o 
   0   0   8     4612.31     4648.47    121.22 o 
   1   0   8      143.05      153.44     12.54 o 
   2   0   8       71.25       67.13     12.00 o 
   3   0   8      633.50      601.80     28.75 o 
   4   0   8     2849.55     2849.92     98.06 o 
   5   0   8      682.21      658.42     37.75 o 
   6   0   8        5.44        7.33     22.71 o 
   7   0   8      248.85      302.98     33.85 o 
  -8   1   8      125.81      140.51     60.91 o 
  -7   1   8        3.11        9.18     28.93 o 
  -6   1   8        6.46       48.71     29.94 o 
  -5   1   8        3.80       16.65     21.25 o 
  -4   1   8      959.03      980.05     30.94 o 
  -3   1   8      433.63      425.88     12.92 o 
  -2   1   8      263.01      282.35      9.77 o 
  -1   1   8        0.14        3.13      4.44 o 
   0   1   8       42.06       34.05      5.39 o 
   1   1   8      178.26      178.75      8.53 o 
   2   1   8     1128.96     1097.21     25.28 o 
   3   1   8        5.77        8.32      8.41 o 
   4   1   8        0.80       12.14     11.15 o 
   5   1   8       10.40       -0.79     11.12 o 
   6   1   8       75.98       77.35     17.16 o 
   7   1   8       11.06        8.76     19.57 o 
  -8   2   8       11.70       14.27     46.54 o 
  -7   2   8      939.61      877.91    121.13 o 
  -6   2   8      989.67      996.51    134.35 o 
  -5   2   8      969.37     1011.48     32.03 o 
  -4   2   8       26.03       30.77      8.56 o 
  -3   2   8     1007.46      973.46     24.90 o 
  -2   2   8      854.11      844.57     20.08 o 
  -1   2   8     1040.31     1043.41     24.10 o 
   0   2   8      133.38      108.52      7.18 o 
   1   2   8      174.64      171.90      8.61 o 
   2   2   8       28.60       27.91      6.36 o 
   3   2   8     1270.49     1241.34     34.72 o 
   4   2   8     1837.30     1765.98     54.44 o 
   5   2   8      864.59      738.18     32.56 o 
   6   2   8       31.14       22.62     15.25 o 
   7   2   8      346.66      333.08     28.87 o 
  -8   3   8      358.51      279.33     62.11 o 
  -7   3   8      457.25      465.38     50.65 o 
  -6   3   8       18.81       18.49     14.21 o 
  -5   3   8      982.49      943.67     35.95 o 
  -4   3   8      918.74      912.54     31.03 o 
  -3   3   8     1366.63     1395.65     33.35 o 
  -2   3   8      360.05      352.01     13.89 o 
  -1   3   8      277.84      286.96     12.96 o 
   0   3   8      529.84      540.12     15.52 o 
   1   3   8      979.54      956.53     25.02 o 
   2   3   8     1199.69     1158.92     29.63 o 
   3   3   8      585.99      584.83     30.40 o 
   4   3   8        1.48       15.40     12.65 o 
   5   3   8      813.56      745.37     35.89 o 
   6   3   8      738.37      641.36     34.87 o 
   7   3   8      168.27      172.71     26.59 o 
  -8   4   8       11.33       25.39     78.80 o 
  -7   4   8       73.67       56.80     38.37 o 
  -6   4   8      345.05      309.18     21.46 o 
  -5   4   8       32.23       37.17     12.39 o 
  -4   4   8       59.18       58.55     10.39 o 
  -3   4   8       94.96       95.76     11.34 o 
  -2   4   8      138.60      147.82      9.86 o 
  -1   4   8       47.15       52.99      7.12 o 
   0   4   8       28.01       40.34      7.56 o 
   1   4   8       89.26      110.48      8.72 o 
   2   4   8      202.18      225.06     12.52 o 
   3   4   8       53.91       57.66     10.61 o 
   4   4   8      265.98      254.79     21.55 o 
   5   4   8      128.13      148.85     19.50 o 
   6   4   8        0.01      -16.09     16.09 o 
   7   4   8       80.02       72.23     25.30 o 
  -8   5   8      517.98      757.52    103.88 o 
  -7   5   8      239.58      250.91     40.62 o 
  -6   5   8       13.26       15.45     13.88 o 
  -5   5   8     1166.01     1087.39     41.54 o 
  -4   5   8     2082.57     1861.15     52.30 o 
  -3   5   8     1442.73     1426.65     44.89 o 
  -2   5   8      197.86      212.50     12.91 o 
  -1   5   8      160.57      173.48     10.69 o 
   0   5   8      256.54      248.90     13.06 o 
   1   5   8     1937.70     1940.56     58.19 o 
   2   5   8     1878.63     1873.18     45.57 o 
   3   5   8      399.78      387.17     23.02 o 
   4   5   8       89.96       80.97     17.69 o 
   5   5   8      558.82      571.87     32.37 o 
   6   5   8      818.63      814.39     45.72 o 
   7   5   8      262.26      269.00     35.76 o 
  -7   6   8      141.43      115.42     19.63 o 
  -6   6   8       55.40       45.18     14.57 o 
  -5   6   8       25.74        9.72     11.59 o 
  -4   6   8        3.48        2.99     10.18 o 
  -3   6   8      149.12      139.75     16.12 o 
  -2   6   8      160.22      178.60     13.35 o 
  -1   6   8     1325.61     1373.60     38.20 o 
   0   6   8      166.46      175.54     11.81 o 
   1   6   8      113.30      113.17     12.75 o 
   2   6   8       13.85       12.16      9.85 o 
   3   6   8      326.54      364.16     20.81 o 
   4   6   8      144.66      164.08     16.71 o 
   5   6   8        5.06        8.06     15.89 o 
   6   6   8       22.27       31.50     23.25 o 
  -7   7   8      191.24      188.76     22.05 o 
  -6   7   8       93.33       57.50     19.13 o 
  -5   7   8       91.39       80.24     14.70 o 
  -4   7   8      937.76      882.56     33.21 o 
  -3   7   8      135.45      155.10     15.49 o 
  -2   7   8      158.71      182.20     15.24 o 
  -1   7   8       35.57       27.44      9.92 o 
   0   7   8      487.46      506.59     26.32 o 
   1   7   8      244.25      233.40     18.66 o 
   2   7   8      529.03      529.34     29.55 o 
   3   7   8      226.64      305.19     20.21 o 
   4   7   8       37.68       22.01     13.63 o 
   5   7   8      166.46      220.76     24.40 o 
   6   7   8      374.37      329.28     33.04 o 
  -7   8   8      122.35      108.50     22.41 o 
  -6   8   8      276.47      278.32     34.00 o 
  -5   8   8       91.55      105.78     16.27 o 
  -4   8   8      227.75      240.25     17.69 o 
  -3   8   8       25.78       21.82     10.44 o 
  -2   8   8     1109.66     1065.26     37.58 o 
  -1   8   8      596.55      639.37     27.34 o 
   0   8   8      758.45      769.14     26.47 o 
   1   8   8        0.34       13.85     10.18 o 
   2   8   8      854.60      852.69     35.85 o 
   3   8   8      590.29      629.85     32.66 o 
   4   8   8      230.18      272.18     22.20 o 
   5   8   8       48.53       22.10     19.47 o 
  -6   9   8        2.37        6.64     17.33 o 
  -5   9   8       37.27       42.88     14.16 o 
  -4   9   8        9.50       -4.24     12.61 o 
  -3   9   8      116.61      107.28     13.80 o 
  -2   9   8        6.46       18.85      9.84 o 
  -1   9   8        5.70       -3.25     10.37 o 
   0   9   8      156.66      180.16     16.41 o 
   1   9   8       81.76       55.70     12.66 o 
   2   9   8       21.25       12.67     13.30 o 
   3   9   8      307.52      287.89     25.98 o 
   4   9   8       46.07       34.39     18.31 o 
   5   9   8       22.14       24.81     22.80 o 
  -5  10   8      268.20      244.77     23.42 o 
  -4  10   8       63.23       54.29     13.23 o 
  -3  10   8       57.80       66.65     12.94 o 
  -2  10   8      334.50      347.09     20.39 o 
  -1  10   8      807.50      837.40     37.84 o 
   0  10   8      382.74      414.52     28.19 o 
   1  10   8       15.20       18.79     11.57 o 
   2  10   8       17.52       24.73     14.67 o 
   3  10   8      137.69      131.54     20.73 o 
   4  10   8      259.45      312.73     29.09 o 
  -4  11   8       45.26       55.77     13.73 o 
  -3  11   8      157.23      143.96     16.07 o 
  -2  11   8      148.43      141.03     26.57 o 
  -1  11   8        4.66        8.97     11.15 o 
   0  11   8      200.21      215.21     17.84 o 
   1  11   8      213.71      250.18     23.27 o 
   2  11   8       48.67       30.04     16.36 o 
   3  11   8       13.73       -2.64     16.66 o 
  -3  12   8       26.43       18.59     13.96 o 
  -2  12   8       23.49       24.95     12.48 o 
  -1  12   8       20.74       14.43     12.07 o 
   0  12   8       44.13       53.58     13.48 o 
   1  12   8       15.89       21.89     14.60 o 
   2  12   8        0.81       -9.79     16.80 o 
  -8   1   9      153.58       56.36     55.08 o 
  -7   1   9      170.72      201.25     60.45 o 
  -6   1   9      737.07      736.07     86.72 o 
  -5   1   9      804.76      887.80     47.87 o 
  -4   1   9      847.30      888.83     33.91 o 
  -3   1   9       33.09       29.28      7.73 o 
  -2   1   9       21.44       23.46      5.78 o 
  -1   1   9      615.85      656.30     20.61 o 
   0   1   9     2937.91     2882.62     58.15 o 
   1   1   9     1999.68     1916.51     39.39 o 
   2   1   9      430.96      425.24     17.25 o 
   3   1   9      493.98      489.94     22.97 o 
   4   1   9     1392.91     1406.96     75.43 o 
   5   1   9     1016.63     1009.58     43.18 o 
   6   1   9      190.72      200.65     23.10 o 
   7   1   9       30.10       -3.10     21.94 o 
  -8   2   9      130.16       78.78     56.13 o 
  -7   2   9      189.79      185.63     38.49 o 
  -6   2   9      309.78      227.66     37.34 o 
  -5   2   9      113.26      103.10     18.76 o 
  -4   2   9      273.60      307.80     16.15 o 
  -3   2   9      190.19      198.64     12.28 o 
  -2   2   9     1259.73     1301.10     33.38 o 
  -1   2   9      240.71      240.59     12.79 o 
   0   2   9       72.92       76.61      7.28 o 
   1   2   9      592.87      559.28     17.06 o 
   2   2   9      595.67      627.79     37.21 o 
   3   2   9      299.62      342.47     22.75 o 
   4   2   9      160.51      136.15     17.16 o 
   5   2   9       40.79       48.22     20.70 o 
   6   2   9       90.82       85.52     17.29 o 
   7   2   9       87.59       61.87     39.51 o 
  -8   3   9       14.99       40.76     48.73 o 
  -7   3   9       43.37       55.23     45.90 o 
  -6   3   9      175.83      137.12     32.78 o 
  -5   3   9      492.94      475.11     23.54 o 
  -4   3   9       21.89       25.38      9.59 o 
  -3   3   9      132.57      114.51     13.29 o 
  -2   3   9       55.45       53.24      7.81 o 
  -1   3   9       90.48       96.53      9.06 o 
   0   3   9      354.94      365.29     17.58 o 
   1   3   9     2029.46     2009.96     44.88 o 
   2   3   9      804.55      733.68     28.24 o 
   3   3   9      135.45      119.48     16.09 o 
   4   3   9      923.74      890.46     39.15 o 
   5   3   9      589.14      579.14     36.30 o 
   6   3   9       33.91       15.44     20.29 o 
   7   3   9       65.05       61.02     23.77 o 
  -8   4   9      319.66      381.39     51.96 o 
  -7   4   9      625.57      641.39     78.94 o 
  -6   4   9      121.94      155.79     19.40 o 
  -5   4   9        6.96        9.89     11.23 o 
  -4   4   9      285.88      287.96     18.87 o 
  -3   4   9     1564.08     1500.98     44.71 o 
  -2   4   9      739.19      775.86     27.58 o 
  -1   4   9      909.96      953.59     28.69 o 
   0   4   9      334.26      341.53     16.42 o 
   1   4   9      455.75      511.17     20.35 o 
   2   4   9     2124.20     2151.90     54.58 o 
   3   4   9     2220.55     2152.53     64.17 o 
   4   4   9      251.89      266.57     22.37 o 
   5   4   9      122.11      111.29     19.50 o 
   6   4   9      325.87      292.37     29.85 o 
  -7   5   9       33.80       10.12     29.79 o 
  -6   5   9        4.66       15.11     16.08 o 
  -5   5   9       36.81       15.41     11.98 o 
  -4   5   9        7.88       -1.72      9.43 o 
  -3   5   9        5.45       -8.93      8.93 o 
  -2   5   9      129.61      134.86     11.54 o 
  -1   5   9      176.16      177.97     12.13 o 
   0   5   9       29.45       26.43      8.06 o 
   1   5   9       18.27       24.48      9.25 o 
   2   5   9       51.67       65.59     11.69 o 
   3   5   9       32.39       39.45     11.91 o 
   4   5   9       24.91        0.89     14.78 o 
   5   5   9       12.68       -8.65     17.25 o 
   6   5   9       12.77        8.82     26.99 o 
  -7   6   9      323.57      358.01     32.11 o 
  -6   6   9      251.21      257.00     21.85 o 
  -5   6   9        0.88        3.26     11.92 o 
  -4   6   9      210.45      226.79     15.99 o 
  -3   6   9      510.40      524.41     23.66 o 
  -2   6   9     1340.52     1354.34     42.29 o 
  -1   6   9      289.56      342.98     19.06 o 
   0   6   9      205.58      214.82     13.69 o 
   1   6   9      221.26      209.99     15.37 o 
   2   6   9     1415.87     1467.02     45.05 o 
   3   6   9      955.78     1008.87     61.96 o 
   4   6   9      416.79      409.56     30.78 o 
   5   6   9       83.45       82.10     22.93 o 
   6   6   9      260.40      269.29     30.71 o 
  -7   7   9        2.82        0.68     15.85 o 
  -6   7   9      151.27      133.88     19.03 o 
  -5   7   9      332.54      315.57     23.07 o 
  -4   7   9      466.21      464.52     24.00 o 
  -3   7   9        1.30        9.14     10.59 o 
  -2   7   9       70.26       74.18     13.98 o 
  -1   7   9      606.96      622.63     27.91 o 
   0   7   9     1066.76     1084.56     34.16 o 
   1   7   9       36.81       39.36     11.19 o 
   2   7   9       25.47       30.93     11.10 o 
   3   7   9       27.40       25.61     12.92 o 
   4   7   9       86.36       85.69     21.70 o 
   5   7   9      197.62      177.67     38.84 o 
  -6   8   9       46.01       18.78     15.60 o 
  -5   8   9        1.26       -3.00     12.76 o 
  -4   8   9        3.68        7.41     11.08 o 
  -3   8   9       46.32       29.25     11.53 o 
  -2   8   9       19.49       37.20     11.62 o 
  -1   8   9      228.81      257.35     18.40 o 
   0   8   9       64.58       75.95     12.74 o 
   1   8   9       23.09       10.26     15.74 o 
   2   8   9      161.62      154.17     17.78 o 
   3   8   9      223.52      230.49     20.71 o 
   4   8   9       15.75      -16.43     26.09 o 
   5   8   9       14.75       14.85     19.10 o 
  -6   9   9      118.01      116.59     22.62 o 
  -5   9   9      477.26      485.53     29.28 o 
  -4   9   9      402.81      390.17     25.69 o 
  -3   9   9       34.44       31.60     12.20 o 
  -2   9   9       55.38       25.34     14.71 o 
  -1   9   9      836.04      831.04     33.84 o 
   0   9   9      520.82      547.60     25.94 o 
   1   9   9       92.73      107.80     14.90 o 
   2   9   9       12.41       10.03     15.31 o 
   3   9   9       46.35       39.69     19.63 o 
   4   9   9      179.40      182.72     25.44 o 
  -5  10   9        2.53       -5.49     14.74 o 
  -4  10   9       17.30       13.94     12.71 o 
  -3  10   9      220.48      214.29     18.00 o 
  -2  10   9      105.30      108.43     15.71 o 
  -1  10   9       51.76       70.38     16.95 o 
   0  10   9      121.83      112.69     15.66 o 
   1  10   9       79.21       93.72     16.34 o 
   2  10   9        7.46       16.52     15.77 o 
   3  10   9       64.82       68.27     20.16 o 
   4  10   9        0.03       18.15     24.39 o 
  -4  11   9       87.01       74.43     16.71 o 
  -3  11   9       30.29       47.73     14.39 o 
  -2  11   9       11.75      -10.80     12.32 o 
  -1  11   9       56.63       40.79     14.00 o 
   0  11   9      152.16      148.09     19.71 o 
   1  11   9      260.89      248.83     21.10 o 
   2  11   9       31.61       39.36     20.42 o 
  -2  12   9       94.47      110.53     16.32 o 
  -1  12   9        0.36        8.18     13.02 o 
   0  12   9       26.07        9.82     13.69 o 
   1  12   9      124.20      156.78     21.74 o 
  -8   0  10      390.21      372.00    115.64 o 
  -7   0  10       44.98       53.22     69.37 o 
  -6   0  10       71.11       75.56     63.13 o 
  -5   0  10      158.36      125.39     61.88 o 
  -4   0  10     1054.32     1105.14     74.38 o 
  -3   0  10     1629.48     1725.19     84.51 o 
  -2   0  10      326.38      348.05     25.14 o 
  -1   0  10      197.27      182.35     20.57 o 
   0   0  10     1533.63     1537.40     62.05 o 
   1   0  10     1904.34     1793.16     84.02 o 
   2   0  10     2532.64     2462.20    101.57 o 
   3   0  10       46.72       20.59     18.58 o 
   4   0  10      732.18      676.16     56.99 o 
   5   0  10      599.14      584.31     71.09 o 
   6   0  10      477.46      363.08     47.19 o 
  -8   1  10       13.59       26.46     52.93 o 
  -7   1  10       30.35       28.21     46.13 o 
  -6   1  10      141.10       93.97     43.00 o 
  -5   1  10       69.44       48.60     34.64 o 
  -4   1  10       35.14       24.13     13.39 o 
  -3   1  10       32.01       19.00      9.46 o 
  -2   1  10      346.67      352.42     16.92 o 
  -1   1  10       51.12       56.42      8.22 o 
   0   1  10        1.36       -6.69      6.69 o 
   1   1  10        3.09       -7.59      7.59 o 
   2   1  10       92.31       97.58     12.00 o 
   3   1  10      115.16      135.78     16.07 o 
   4   1  10      367.53      353.40     26.82 o 
   5   1  10       39.39        6.75     15.10 o 
   6   1  10       10.85       29.47     21.75 o 
  -8   2  10       60.92       20.36     52.62 o 
  -7   2  10       13.01       -3.88     41.01 o 
  -6   2  10        1.14       27.04     37.63 o 
  -5   2  10      401.32      396.32     39.96 o 
  -4   2  10      313.95      366.18     22.77 o 
  -3   2  10      806.20      871.89     30.34 o 
  -2   2  10     1711.83     1688.97     43.15 o 
  -1   2  10        0.82        3.05      7.93 o 
   0   2  10     1063.60     1052.44     44.11 o 
   1   2  10     2911.77     2650.57     68.51 o 
   2   2  10      916.06      933.42     35.10 o 
   3   2  10        7.45       -1.91     12.79 o 
   4   2  10      149.81      155.62     18.35 o 
   5   2  10      433.46      424.35     33.77 o 
   6   2  10       43.34       29.88     22.76 o 
  -7   3  10      337.59      291.19     57.28 o 
  -6   3  10      245.50      235.37     38.89 o 
  -5   3  10      232.31      241.62     23.29 o 
  -4   3  10       96.95       91.33     15.31 o 
  -3   3  10      687.83      706.75     28.35 o 
  -2   3  10      865.65      892.27     26.79 o 
  -1   3  10     1500.18     1556.32     42.99 o 
   0   3  10     1420.47     1405.39     37.35 o 
   1   3  10       10.99       25.92     11.55 o 
   2   3  10      473.74      467.25     24.87 o 
   3   3  10      876.03      851.88     45.39 o 
   4   3  10      374.69      416.48     27.82 o 
   5   3  10       50.96       77.69     20.74 o 
   6   3  10        6.37       38.72     23.76 o 
  -7   4  10        1.95       15.24     33.75 o 
  -6   4  10       15.96       34.96     27.73 o 
  -5   4  10      117.42       75.12     14.69 o 
  -4   4  10        1.18       -4.95     10.30 o 
  -3   4  10      100.18       91.57     12.37 o 
  -2   4  10      162.54      201.92     14.28 o 
  -1   4  10      233.11      250.36     16.24 o 
   0   4  10       81.31       79.89     10.95 o 
   1   4  10      624.94      641.77     25.43 o 
   2   4  10      111.97      118.15     16.08 o 
   3   4  10      113.49      126.91     17.53 o 
   4   4  10       96.97       94.88     18.58 o 
   5   4  10       29.09       27.28     19.31 o 
   6   4  10        1.40      -19.40     19.40 o 
  -7   5  10      235.04      266.48     61.89 o 
  -6   5  10      373.53      418.96     27.85 o 
  -5   5  10      193.70      198.18     22.24 o 
  -4   5  10      126.13      130.55     13.91 o 
  -3   5  10        6.77       16.53     10.50 o 
  -2   5  10      619.45      675.66     27.83 o 
  -1   5  10     2105.57     2191.16     56.82 o 
   0   5  10     1110.31     1155.68     35.20 o 
   1   5  10       89.19       68.30     11.43 o 
   2   5  10      544.03      580.37     27.57 o 
   3   5  10     1311.79     1249.04     52.69 o 
   4   5  10      529.78      560.81     35.93 o 
   5   5  10       11.24       27.41     22.07 o 
   6   5  10        3.55       16.27     23.37 o 
  -7   6  10        4.25       18.81     37.82 o 
  -6   6  10        0.65      -15.20     15.20 o 
  -5   6  10      118.75      130.36     17.25 o 
  -4   6  10      121.00      116.18     13.98 o 
  -3   6  10       41.22       36.38     12.03 o 
  -2   6  10        0.01        1.21      9.73 o 
  -1   6  10      174.74      200.53     25.52 o 
   0   6  10       44.98       54.67     11.25 o 
   1   6  10      159.99      139.99     18.99 o 
   2   6  10       35.75       29.17     11.88 o 
   3   6  10       69.14       50.94     17.27 o 
   4   6  10       19.46       22.61     22.27 o 
   5   6  10       31.23       20.24     27.19 o 
  -6   7  10      120.86      135.63     19.38 o 
  -5   7  10       89.78       91.46     17.16 o 
  -4   7  10       58.38       60.94     13.53 o 
  -3   7  10        1.99       -6.25     17.56 o 
  -2   7  10      505.32      545.23     27.60 o 
  -1   7  10      544.84      589.13     26.21 o 
   0   7  10      387.82      455.96     23.18 o 
   1   7  10      189.13      229.56     20.87 o 
   2   7  10      244.77      244.50     18.53 o 
   3   7  10      470.06      535.96     36.20 o 
   4   7  10      114.76      118.40     23.65 o 
   5   7  10       17.01      -14.67     24.46 o 
  -6   8  10       21.60       29.64     17.46 o 
  -5   8  10      318.22      325.05     30.85 o 
  -4   8  10      559.42      496.04     26.22 o 
  -3   8  10      224.92      232.32     18.85 o 
  -2   8  10       12.44       -9.07     12.90 o 
  -1   8  10       49.00       39.14     12.82 o 
   0   8  10      242.54      231.31     17.94 o 
   1   8  10      207.36      235.92     18.83 o 
   2   8  10      219.61      264.51     24.13 o 
   3   8  10       94.00      100.42     17.88 o 
   4   8  10        7.08        5.58     17.84 o 
  -5   9  10       19.66       18.33     14.95 o 
  -4   9  10       39.83       41.20     13.90 o 
  -3   9  10       71.20       74.78     14.45 o 
  -2   9  10       14.63       14.54     13.59 o 
  -1   9  10      145.06      157.92     17.42 o 
   0   9  10      158.07      145.61     17.38 o 
   1   9  10        4.94       -9.67     15.02 o 
   2   9  10       97.16       76.89     18.88 o 
   3   9  10       84.25       45.60     19.66 o 
   4   9  10       12.00        4.25     28.14 o 
  -4  10  10      257.20      225.46     21.11 o 
  -3  10  10      189.49      221.68     19.60 o 
  -2  10  10       26.41       16.90     13.28 o 
  -1  10  10       43.01       34.78     15.42 o 
   0  10  10      152.55      156.54     17.98 o 
   1  10  10      373.02      401.81     27.69 o 
   2  10  10      155.43      155.74     22.70 o 
   3  10  10        6.86       18.04     18.66 o 
  -3  11  10      141.48      133.62     19.36 o 
  -2  11  10       44.83       63.70     15.94 o 
  -1  11  10        2.76        0.53     13.30 o 
   0  11  10       22.97       30.85     14.45 o 
   1  11  10       22.00       36.96     15.71 o 
  -7   1  11      189.43      109.26     56.29 o 
  -6   1  11      269.15      190.20     57.51 o 
  -5   1  11       14.10        7.68     35.24 o 
  -4   1  11      299.20      338.82    106.21 o 
  -3   1  11     1160.48     1289.93     53.28 o 
  -2   1  11     2088.97     2220.12     62.60 o 
  -1   1  11      639.65      708.77     51.16 o 
   0   1  11      111.25      115.47     12.50 o 
   1   1  11     1504.28     1387.69     61.52 o 
   2   1  11     1357.35     1382.40     58.93 o 
   3   1  11      228.38      253.40     29.77 o 
   4   1  11        8.30       13.56     18.70 o 
   5   1  11       50.63       36.96     20.54 o 
   6   1  11       73.64       20.98     22.06 o 
  -7   2  11       34.13      -48.77     48.99 o 
  -6   2  11      193.19      134.55     60.32 o 
  -5   2  11      159.06      141.00     53.84 o 
  -4   2  11      299.57      305.20     31.10 o 
  -3   2  11       41.47       24.03     10.66 o 
  -2   2  11      108.23      119.80     15.11 o 
  -1   2  11      190.11      191.24     18.40 o 
   0   2  11     1097.47     1078.12     53.65 o 
   1   2  11      527.14      524.08     29.56 o 
   2   2  11        1.48        7.61     12.26 o 
   3   2  11      221.80      185.55     22.15 o 
   4   2  11      247.73      222.50     20.35 o 
   5   2  11       63.96       63.71     18.12 o 
   6   2  11       40.47       70.65     27.59 o 
  -7   3  11       77.77       55.62     45.84 o 
  -6   3  11      123.15       45.34     44.09 o 
  -5   3  11       41.36        3.96     24.89 o 
  -4   3  11        1.58       -0.87     12.67 o 
  -3   3  11     1213.68     1163.44     44.50 o 
  -2   3  11      731.32      774.05     31.71 o 
  -1   3  11        6.36        5.87     12.77 o 
   0   3  11      184.61      171.66     16.98 o 
   1   3  11      802.78      753.14     35.13 o 
   2   3  11       55.50       48.63     14.30 o 
   3   3  11       24.13       13.12     14.81 o 
   4   3  11        0.35      -14.77     14.77 o 
   5   3  11       19.67       12.98     20.94 o 
  -7   4  11       56.28       75.49     37.96 o 
  -6   4  11      128.03      184.19     41.36 o 
  -5   4  11      728.39      653.71     42.52 o 
  -4   4  11      635.05      632.64     33.65 o 
  -3   4  11       38.02       26.65     12.58 o 
  -2   4  11      169.24      173.61     15.18 o 
  -1   4  11     2688.00     2711.15     69.53 o 
   0   4  11      745.01      791.83     33.62 o 
   1   4  11       80.02       86.53     14.78 o 
   2   4  11        1.03       -2.63     13.06 o 
   3   4  11      493.49      571.28     44.35 o 
   4   4  11      145.80      132.04     27.10 o 
   5   4  11      193.20      152.61     27.05 o 
  -6   5  11        0.74      -18.14     31.75 o 
  -5   5  11      154.94      134.07     22.12 o 
  -4   5  11        9.56       25.26     14.08 o 
  -3   5  11       19.61        5.39     11.51 o 
  -2   5  11       44.50       60.37     12.80 o 
  -1   5  11       36.47       42.55     12.13 o 
   0   5  11       13.67       17.75     11.44 o 
   1   5  11       24.18       31.70     14.67 o 
   2   5  11       56.83       42.97     15.69 o 
   3   5  11       64.13       80.25     19.79 o 
   4   5  11       60.51       55.52     21.81 o 
   5   5  11       31.35        0.12     23.96 o 
  -6   6  11       97.47       68.22     25.51 o 
  -5   6  11      432.58      385.25     32.79 o 
  -4   6  11      440.38      472.36     24.33 o 
  -3   6  11       94.92       85.50     14.24 o 
  -2   6  11      185.37      194.45     19.71 o 
  -1   6  11      609.50      657.44     29.30 o 
   0   6  11     1220.84     1253.99     39.93 o 
   1   6  11      122.32      144.20     15.80 o 
   2   6  11       76.87       71.39     16.20 o 
   3   6  11      105.90       95.93     21.76 o 
   4   6  11      215.92      266.93     29.95 o 
   5   6  11       84.58       83.16     27.08 o 
  -6   7  11        0.30      -19.86     19.86 o 
  -5   7  11       31.30       43.53     15.96 o 
  -4   7  11      225.28      233.73     21.99 o 
  -3   7  11      302.89      266.64     21.29 o 
  -2   7  11       69.58       55.81     14.15 o 
  -1   7  11        3.69       -5.13     11.23 o 
   0   7  11       31.37       22.26     12.02 o 
   1   7  11       40.41       41.40     12.55 o 
   2   7  11      233.65      236.55     22.39 o 
   3   7  11       98.99      106.59     22.36 o 
   4   7  11       18.02       15.98     27.56 o 
  -5   8  11       23.77       20.32     16.40 o 
  -4   8  11      245.64      257.87     20.52 o 
  -3   8  11      108.27      129.78     17.08 o 
  -2   8  11        5.33       -9.70     12.33 o 
  -1   8  11      182.81      196.03     20.70 o 
   0   8  11      356.34      413.57     25.67 o 
   1   8  11       74.07       63.89     16.63 o 
   2   8  11        1.90        0.77     14.92 o 
   3   8  11       67.07       71.95     20.97 o 
  -4   9  11      106.87       73.83     16.04 o 
  -3   9  11      158.96      168.99     18.50 o 
  -2   9  11      275.83      312.19     23.18 o 
  -1   9  11       44.34       52.50     14.92 o 
   0   9  11        4.61       12.90     15.06 o 
   1   9  11      190.23      226.92     22.52 o 
   2   9  11      374.19      391.63     40.95 o 
   3   9  11      157.12      219.17     36.85 o 
  -3  10  11      123.33      114.70     19.22 o 
  -2  10  11        1.77       22.03     14.31 o 
  -1  10  11       23.60       35.59     14.78 o 
   0  10  11        0.95      -14.00     14.00 o 
   1  10  11        1.62      -12.16     15.35 o 
  -7   0  12      195.23      111.64     83.90 o 
  -6   0  12      579.68      639.55    130.92 o 
  -5   0  12      377.65      390.92     95.89 o 
  -4   0  12        7.71       -5.90     41.09 o 
  -3   0  12      580.71      587.95     95.40 o 
  -2   0  12     1835.93     1798.88    136.69 o 
  -1   0  12     1355.26     1269.40    137.95 o 
   0   0  12       19.25        8.95     20.20 o 
   1   0  12      252.52      207.58     51.68 o 
   2   0  12      215.75      167.60     31.42 o 
   3   0  12      131.60       65.51     28.33 o 
   4   0  12      181.42      160.85     39.14 o 
   5   0  12       77.60       43.54     32.49 o 
  -7   1  12        2.41       20.41     48.78 o 
  -6   1  12        1.61       -1.81     40.98 o 
  -5   1  12       24.17       67.00     40.07 o 
  -4   1  12      112.58      124.80     39.42 o 
  -3   1  12      178.12      188.36     33.66 o 
  -2   1  12       13.66       26.04     18.26 o 
  -1   1  12       43.84       38.17     13.79 o 
   0   1  12      205.37      222.25     32.44 o 
   1   1  12       48.51       37.85     12.68 o 
   2   1  12        0.62       13.62     16.10 o 
   3   1  12        5.14        0.96     16.31 o 
   4   1  12       11.26      -13.75     20.31 o 
   5   1  12        3.72       18.26     23.85 o 
  -6   2  12      319.59      262.79     63.72 o 
  -5   2  12      333.79      345.44     63.48 o 
  -4   2  12       16.74       34.25     47.24 o 
  -3   2  12      756.68      851.71     39.43 o 
  -2   2  12      803.14      878.18     40.01 o 
  -1   2  12      182.06      198.31     20.00 o 
   0   2  12       56.49       56.52     14.31 o 
   1   2  12      120.97      138.07     16.95 o 
   2   2  12      161.80      199.83     23.07 o 
   3   2  12      236.36      166.35     18.72 o 
   4   2  12      150.05      144.29     32.21 o 
   5   2  12       78.67      101.88     31.61 o 
  -5   3  12      357.24      394.04     85.87 o 
  -4   3  12      467.97      473.65     31.89 o 
  -3   3  12      252.38      276.61     29.15 o 
  -2   3  12       47.23       41.98     14.76 o 
  -1   3  12      520.81      551.88     29.79 o 
   0   3  12      531.74      517.22     27.54 o 
   1   3  12      246.25      226.56     19.93 o 
   2   3  12      154.04      154.59     18.60 o 
   3   3  12        0.33        7.12     17.71 o 
   4   3  12       33.05       32.42     19.77 o 
   5   3  12      172.84      150.31     31.26 o 
  -6   4  12      113.78       43.34     61.09 o 
  -5   4  12       70.82       62.19     29.71 o 
  -4   4  12        5.76      -14.73     14.73 o 
  -3   4  12       25.24       23.80     15.66 o 
  -2   4  12      161.26      170.40     31.40 o 
  -1   4  12      162.86      145.29     18.65 o 
   0   4  12        4.00        5.95     14.10 o 
   1   4  12        0.04      -12.56     12.56 o 
   2   4  12        6.05       10.96     14.58 o 
   3   4  12        4.57       19.08     17.55 o 
   4   4  12       24.87       31.00     26.35 o 
  -6   5  12       12.65       -9.01     33.05 o 
  -5   5  12      478.42      489.88     37.50 o 
  -4   5  12      892.33      934.31     68.11 o 
  -3   5  12      460.53      456.34     36.41 o 
  -2   5  12        0.85       15.51     16.64 o 
  -1   5  12      187.37      188.93     23.04 o 
   0   5  12      368.12      406.41     26.59 o 
   1   5  12      709.57      716.59     37.01 o 
   2   5  12      235.01      246.95     22.08 o 
   3   5  12        0.24       26.18     20.05 o 
   4   5  12        3.51       -5.71     21.24 o 
  -5   6  12        9.45       -4.83     18.10 o 
  -4   6  12       53.92       41.04     17.02 o 
  -3   6  12       74.90       75.12     17.35 o 
  -2   6  12       23.95       14.81     22.23 o 
  -1   6  12       71.91       88.22     17.88 o 
   0   6  12       78.76       73.10     18.11 o 
   1   6  12        2.66       23.25     14.42 o 
   2   6  12       15.10       11.52     16.04 o 
   3   6  12      147.89      191.69     29.48 o 
   4   6  12       72.36       98.18     25.93 o 
  -5   7  12       58.64       61.51     20.22 o 
  -4   7  12      269.55      314.08     23.17 o 
  -3   7  12      250.69      265.60     22.12 o 
  -2   7  12       39.00       55.71     13.93 o 
  -1   7  12      139.09      104.56     15.95 o 
   0   7  12      387.19      422.62     29.17 o 
   1   7  12      103.34      110.15     19.93 o 
   2   7  12        7.27       23.55     19.14 o 
   3   7  12        1.58      -10.68     18.36 o 
  -4   8  12        0.20       18.10     14.57 o 
  -3   8  12       75.42       94.53     17.38 o 
  -2   8  12      212.60      216.48     21.01 o 
  -1   8  12      254.03      303.63     23.78 o 
   0   8  12       70.25       85.82     18.30 o 
   1   8  12       39.02        9.69     18.16 o 
   2   8  12      190.86      151.62     24.52 o 
  -3   9  12       92.91       99.82     17.52 o 
  -2   9  12        1.13        5.24     16.55 o 
  -1   9  12       11.93       18.62     14.96 o 
   0   9  12        0.42       -7.26     15.98 o 
   1   9  12        3.56       -6.40     18.29 o 
  -6   1  13      369.44      419.13     77.88 o 
  -5   1  13      564.20      578.11     83.00 o 
  -4   1  13      120.51      138.51     44.94 o 
  -3   1  13       63.98       74.06     29.24 o 
  -2   1  13      444.88      504.59     51.65 o 
  -1   1  13      442.40      542.47     46.49 o 
   0   1  13      182.34      176.90     29.05 o 
   1   1  13      133.37      103.12     30.83 o 
   2   1  13        8.71      -10.68     21.59 o 
   3   1  13      113.74      100.04     25.22 o 
   4   1  13      274.70      254.06     36.43 o 
  -6   2  13       13.01       31.38     45.03 o 
  -5   2  13       40.44       38.28     42.51 o 
  -4   2  13      266.96      313.06     57.42 o 
  -3   2  13      292.32      287.42     52.46 o 
  -2   2  13       35.37       31.41     22.46 o 
  -1   2  13        0.17       14.34     14.72 o 
   0   2  13       93.49       92.28     16.21 o 
   1   2  13      119.19      120.58     17.78 o 
   2   2  13      144.97      119.24     23.38 o 
   3   2  13       98.84       89.29     26.77 o 
   4   2  13        0.04       15.70     27.94 o 
  -6   3  13      114.14       69.76     75.84 o 
  -5   3  13      155.05      150.23     74.42 o 
  -3   3  13       17.10       -3.48     16.21 o 
  -2   3  13        3.50       -9.05     17.40 o 
  -1   3  13      126.78      119.95     18.98 o 
   0   3  13      154.35      169.15     18.98 o 
   1   3  13        8.65       -0.58     13.76 o 
   2   3  13       83.79       77.21     18.70 o 
   3   3  13       16.36       15.07     18.39 o 
   4   3  13       79.17      119.72     30.78 o 
  -5   4  13       94.74      140.94     72.60 o 
  -4   4  13      268.27      315.94     32.88 o 
  -3   4  13      413.17      403.15     35.75 o 
  -2   4  13      293.10      279.32     24.43 o 
  -1   4  13        2.50       -2.26     15.15 o 
   0   4  13        1.99        2.18     14.14 o 
   1   4  13      439.44      409.57     26.41 o 
   2   4  13      272.48      321.71     25.05 o 
   3   4  13      112.24      111.42     24.88 o 
   4   4  13      128.78      131.84     33.98 o 
  -5   5  13       13.29       18.43     31.22 o 
  -4   5  13        0.14      -16.80     19.72 o 
  -3   5  13        3.19       13.85     20.56 o 
  -2   5  13        8.81      -10.31     15.92 o 
  -1   5  13       33.07       27.38     16.59 o 
   0   5  13       52.56       44.41     16.75 o 
   1   5  13       10.72        6.05     16.10 o 
   2   5  13        0.05        3.42     20.29 o 
   3   5  13       78.68       76.95     24.08 o 
  -4   6  13      140.25      147.71     22.90 o 
  -3   6  13      488.61      568.34     35.60 o 
  -2   6  13      136.06      190.01     23.86 o 
  -1   6  13        4.66       -8.60     19.98 o 
   0   6  13       45.67       29.21     18.50 o 
   1   6  13       58.09       65.03     21.09 o 
   2   6  13      157.55      142.19     22.90 o 
   3   6  13      222.23      257.75     30.41 o 
  -4   7  13       19.96       30.36     21.67 o 
  -3   7  13        0.97       12.59     21.77 o 
  -2   7  13       25.37       15.67     19.80 o 
  -1   7  13      307.79      361.70     28.96 o 
   0   7  13      128.57      139.57     21.73 o 
   1   7  13       27.88       52.82     23.78 o 
   2   7  13       16.73       21.65     20.86 o 
  -2   8  13       21.76       29.67     18.49 o 
  -1   8  13        0.64       14.90     17.89 o 
   0   8  13        2.24        7.02     21.63 o 
   1   8  13        0.73      -23.00     23.33 o 
  -5   0  14      274.75      254.01     88.19 o 
  -4   0  14      302.87      470.20     98.91 o 
  -3   0  14       48.56       38.60     49.88 o 
  -2   0  14        0.12       14.77     37.99 o 
  -1   0  14       39.49       32.64     35.38 o 
   0   0  14      321.54      327.80    120.64 o 
   1   0  14      586.59      799.99    304.49 o 
   2   0  14      178.52      130.16     44.91 o 
   3   0  14        7.83      -10.37     28.82 o 
  -5   1  14        0.49        6.62     39.70 o 
  -4   1  14       11.48        9.35     36.82 o 
  -3   1  14       14.48        3.79     31.64 o 
  -2   1  14       35.76       40.98     28.46 o 
  -1   1  14       30.20       20.83     21.16 o 
   0   1  14        0.13       16.96     23.59 o 
   1   1  14        4.42       22.51     26.83 o 
   2   1  14       36.70       41.61     20.99 o 
   3   1  14       41.63       51.35     29.66 o 
  -5   2  14      212.82      120.77     52.67 o 
  -4   2  14       90.03       84.23     57.63 o 
  -3   2  14       77.42       57.13     90.61 o 
  -2   2  14       32.63      -16.09     41.02 o 
  -1   2  14       59.12       44.07     25.62 o 
   0   2  14      139.23      125.17     23.30 o 
   1   2  14      225.36      222.33     40.58 o 
   2   2  14      255.22      259.12     35.49 o 
   3   2  14        0.03        4.18     30.44 o 
  -3   3  14      242.99      161.45     69.10 o 
  -2   3  14      266.96      263.22     49.89 o 
  -1   3  14      163.20      163.84     21.54 o 
   0   3  14      101.16      104.40     18.52 o 
   1   3  14       19.14       39.56     19.04 o 
   2   3  14      138.22      187.57     25.48 o 
   3   3  14      185.46      190.61     35.14 o 
  -4   4  14        4.31       -5.87     27.14 o 
  -3   4  14        0.59        8.36     18.99 o 
  -2   4  14        0.61      -11.71     16.53 o 
  -1   4  14       16.29       13.16     15.82 o 
   0   4  14        5.59       -3.57     18.63 o 
   1   4  14       85.56       75.95     21.72 o 
   2   4  14       31.07       24.93     19.62 o 
  -4   5  14        8.24       12.20     20.35 o 
  -3   5  14      141.92      146.10     21.95 o 
  -2   5  14      141.99      185.89     23.32 o 
  -1   5  14      195.93      205.00     24.08 o 
   0   5  14       21.27       33.61     24.54 o 
   1   5  14       27.57        4.57     20.04 o 
   2   5  14      100.08       83.54     23.12 o 
  -3   6  14       15.30       -7.00     18.46 o 
  -2   6  14        9.98        8.15     18.84 o 
  -1   6  14      115.24      122.54     24.75 o 
   0   6  14       31.69       47.96     22.25 o 
   1   6  14       39.94       64.34     21.27 o 
  -1   7  14       53.95       87.67     24.69 o 
  -4   1  15       68.95       70.13     45.74 o 
  -3   1  15      192.48      234.57     85.76 o 
  -2   1  15      184.01      174.86     39.57 o 
  -1   1  15       46.05       20.19     23.47 o 
   0   1  15       27.37       48.17     28.18 o 
   1   1  15      349.80      367.31    101.78 o 
   2   1  15      293.68      359.73    103.83 o 
  -3   2  15        3.43      -13.65     50.82 o 
  -2   2  15       20.01        0.97     28.42 o 
  -1   2  15      116.93       61.14     39.21 o 
   0   2  15       68.87       71.48     29.62 o 
   1   2  15       38.54       59.54     31.79 o 
  -3   3  15       77.72       59.71     34.71 o 
  -2   3  15       84.15       30.99     37.45 o 
  -1   3  15       13.44       22.83     27.42 o 
   0   3  15       21.20        5.01     21.98 o 
   1   3  15      150.00      134.95     27.28 o 
  -2   4  15      122.12      105.81     29.29 o 
  -1   4  15      264.90      281.13     37.45 o 
   0   4  15      229.97      219.65     27.97 o 
                                                 
